# Supplementary material for: Network analysis of chronic disease among middle-aged and older adults in China: a nationwide survey
Source: Front Public Health. 2025 Apr 9;13:1551034. doi: 10.3389/fpubh.2025.1551034 (PMC12016668; doi:10.3389/fpubh.2025.1551034)
Supplement: Supplementary file 1 [file Data_Sheet_1.CSV]

ID	gender	education	sleep2	marital	residence	drinking	depression	ADL	hearing	vision	smoking	HTN	Cancer	CLD	HD	STK	MD	AR	DLP	LD	KD	DD	AST	MRD	DM	pain	phycial	follow_up_cognition	SUM	age_group
094004113002	Female	middle school	1	single	urban	no	No Depression	N	Fair	Fair	0	1	0	0	0	0	0	0	0	0	0	0	0	0	0	0	高	12.5	0	≥60
094004111002	Female	primary	0	married	urban	no	Depression	N	Fair	Fair	0	0	0	1	1	0	0	1	1	1	0	1	0	0	0	1	中	15.75	1	≥60
094004111001	Female	primary	0	married	urban	no	Depression	N	Fair	Fair	0	0	0	1	1	0	0	1	1	0	0	0	0	0	0	1	中	12.75	1	≥60
094004112001	Male	middle school	1	single	urban	no	No Depression	N	Good	Poor	0	1	0	0	0	0	0	0	1	0	0	0	0	0	0	0	中	13	1	≥60
094004118001	Male	middle school	1	married	urban	yes	No Depression	Y	Poor	Poor	1	0	0	0	0	0	0	1	0	0	0	1	0	0	0	1	低	14.75	1	≥60
094004118002	Female	middle school	1	married	urban	no	No Depression	N	Fair	Fair	0	1	0	0	1	0	0	1	1	0	0	0	0	0	0	1	高	20.75	1	≥60
094004119002	Male	primary	0	single	urban	no	No Depression	N	Fair	Fair	0	0	0	0	0	0	0	0	0	1	0	0	0	0	0	0	高	10.25	0	≥60
094004122001	Male	high school+	0	married	urban	yes	No Depression	Y	Good	Good	1	0	0	0	0	0	0	0	0	0	0	0	0	0	1	0	中	16.5	0	<60
094004122002	Female	high school+	0	married	urban	no	No Depression	Y	Good	Good	0	0	0	0	0	0	0	1	0	0	0	1	0	0	0	1	高	19.75	1	<60
094004109001	Female	middle school	1	married	urban	no	No Depression	N	Good	Good	0	0	0	0	0	0	0	1	0	0	0	0	0	0	1	1	中	19.5	1	≥60
094004109002	Male	middle school	0	married	urban	yes	No Depression	N	Fair	Good	0	1	0	0	0	0	0	0	1	0	0	0	0	0	0	0	中	16.25	1	≥60
094004117002	Male	middle school	0	married	urban	no	No Depression	Y	Fair	Fair	0	1	0	0	0	0	0	0	0	0	0	0	0	0	0	0	高	15	0	≥60
094004117001	Female	high school+	0	married	urban	no	No Depression	N	Poor	Good	0	1	0	0	1	0	0	0	1	0	0	0	0	0	1	1	高	14.5	1	≥60
094004313001	Female	high school+	1	single	urban	no	No Depression	Y	Good	Good	0	0	0	0	0	0	0	0	0	0	0	0	0	0	0	1	中	20.25	0	<60
094004317002	Female	high school+	0	married	urban	no	No Depression	N	Poor	Poor	0	1	0	0	0	0	0	0	1	0	0	1	0	0	0	0	中	15.25	1	≥60
094004302002	Male	high school+	0	married	urban	yes	No Depression	N	Good	Poor	1	1	0	0	0	0	0	0	1	0	0	0	0	0	0	1	高	16.75	1	<60
094004316002	Male	high school+	0	married	urban	no	No Depression	Y	Fair	Good	1	0	0	0	0	0	0	0	0	0	0	0	0	0	0	0	高	18.25	0	<60
094004316001	Female	high school+	0	married	urban	no	No Depression	N	Good	Good	0	0	0	0	0	0	0	0	0	0	0	0	0	0	0	0	高	18.25	0	<60
094004308001	Female	middle school	0	single	urban	no	No Depression	Y	Good	Good	0	0	0	0	0	0	0	1	1	0	0	0	0	0	1	1	中	11	1	≥60
094004303001	Male	high school+	0	married	urban	no	No Depression	N	Good	Poor	0	1	0	0	1	0	0	1	0	1	1	0	0	0	0	0	中	17.5	1	≥60
094004303002	Female	middle school	2	married	urban	yes	No Depression	N	Good	Good	0	1	0	0	0	0	0	0	0	0	1	0	0	0	1	1	中	16.25	1	≥60
094004307001	Male	high school+	1	married	urban	no	No Depression	N	Fair	Fair	1	1	1	0	0	0	0	0	0	0	0	0	0	0	0	0	高	16.75	1	≥60
094004307002	Female	high school+	0	married	urban	yes	No Depression	N	Fair	Fair	0	1	0	0	1	0	0	1	0	0	0	0	0	0	0	1	高	12.75	1	≥60
094004319001	Female	high school+	1	married	urban	no	Depression	Y	Good	Poor	0	0	0	0	0	0	1	0	1	1	0	1	0	0	0	0	高	18	1	<60
094004319003	Male	high school+	0	married	urban	yes	No Depression	Y	Good	Good	1	0	0	0	0	0	0	0	1	0	0	0	0	0	0	0	高	16.25	0	≥60
094004320001	Male	high school+	0	married	urban	no	No Depression	N	Good	Good	0	1	0	0	0	0	0	0	0	0	0	0	0	0	0	0	低	16	0	≥60
094004320002	Female	high school+	1	married	urban	no	Depression	N	Fair	Fair	0	0	0	0	0	0	0	0	1	1	0	0	0	0	0	1	中	12.5	1	≥60
094004318001	Female	high school+	0	married	urban	no	No Depression	N	Good	Good	0	0	0	0	0	0	0	0	1	0	0	0	0	0	0	1	中	17.25	0	<60
094004311002	Male	high school+	1	married	urban	no	No Depression	Y	Fair	Fair	0	0	0	0	0	0	0	0	0	0	0	0	0	0	0	1	中	19.75	0	<60
094004311001	Female	high school+	0	married	urban	no	No Depression	Y	Good	Good	0	0	0	0	0	0	0	0	0	0	0	0	1	0	0	0	高	17	0	<60
094004309001	Female	high school+	0	married	urban	no	No Depression	N	Fair	Fair	0	1	0	0	0	0	0	0	1	0	0	0	0	0	1	1	中	11.25	1	≥60
094004219001	Female	primary	0	married	urban	no	No Depression	N	Fair	Fair	0	1	0	1	1	0	0	1	0	0	0	0	0	0	1	1	低	17.5	1	≥60
094004220002	Male	high school+	0	married	urban	no	No Depression	N	Poor	Poor	1	0	0	0	0	0	1	0	0	0	0	1	0	0	0	0	高	14	1	≥60
094004220001	Female	high school+	0	married	urban	no	No Depression	N	Fair	Good	0	1	0	0	1	0	0	0	1	0	1	0	0	0	1	1	中	17.5	1	≥60
094004210002	Male	middle school	0	married	urban	yes	No Depression	N	Poor	Poor	1	1	0	0	0	0	0	1	1	0	0	0	0	0	0	1	中	15	1	≥60
094004210001	Female	middle school	0	married	urban	no	No Depression	N	Fair	Fair	0	1	1	0	0	0	0	0	1	1	0	0	0	0	1	1	中	12	1	≥60
094004208002	Female	high school+	0	married	urban	no	Depression	Y	Fair	Fair	0	0	1	0	0	0	0	0	0	0	0	0	0	0	0	1	中	15	0	≥60
094004223002	Female	high school+	0	married	urban	no	No Depression	Y	Fair	Good	0	1	1	0	0	0	0	0	1	0	0	0	0	0	0	0	中	11.75	1	≥60
094004223001	Male	high school+	1	married	urban	no	No Depression	Y	Good	Good	0	1	0	0	0	1	0	1	1	1	0	0	0	0	1	0	中	15.5	1	≥60
094004216002	Male	primary	1	married	urban	yes	No Depression	N	Fair	Good	1	1	0	0	0	0	0	0	1	0	0	0	0	0	0	0	中	10.75	1	≥60
094004216001	Female	middle school	0	married	urban	no	No Depression	N	Good	Good	0	0	0	0	0	0	0	0	0	0	0	0	0	0	0	1	高	17.25	0	≥60
094004212002	Female	high school+	0	married	urban	no	No Depression	N	Fair	Good	0	1	0	0	1	0	0	0	0	0	0	1	1	0	1	0	中	14	1	≥60
094004211001	Female	high school+	1	married	urban	yes	No Depression	Y	Good	Good	0	1	0	0	0	0	0	0	0	0	0	0	0	0	0	0	高	16.5	0	<60
194037217001	Male	primary	0	single	rural	yes	No Depression	Y	Fair	Good	1	1	0	0	1	0	0	1	0	0	0	0	0	0	0	1	高	12.75	1	≥60
194037221002	Male	high school+	0	married	urban	yes	No Depression	Y	Good	Good	0	1	0	0	1	0	0	0	0	0	0	0	0	0	1	1	高	15.25	1	≥60
194037221001	Female	high school+	0	married	urban	yes	No Depression	N	Good	Poor	0	0	0	0	0	0	0	1	0	0	0	0	0	0	0	0	高	17.5	0	≥60
194037219001	Male	primary	1	married	urban	no	No Depression	N	Good	Good	1	0	0	1	1	1	0	0	1	0	0	0	1	0	1	0	高	13.75	1	≥60
194037219002	Female	primary	0	married	urban	no	No Depression	N	Fair	Fair	0	1	0	0	1	0	0	1	1	0	0	0	0	0	0	1	高	15.75	1	≥60
194037214002	Male	middle school	0	married	urban	yes	No Depression	N	Fair	Good	0	1	0	0	1	0	0	1	1	0	0	0	0	0	0	1	中	17.75	1	≥60
194037206002	Male	high school+	0	married	urban	yes	No Depression	Y	Fair	Fair	0	1	0	0	1	0	0	1	1	0	1	1	0	0	0	0	高	15	1	≥60
194037206001	Female	high school+	0	married	urban	no	No Depression	N	Poor	Poor	0	1	0	0	1	0	0	1	1	0	0	0	0	0	0	1	高	16.25	1	≥60
194037204001	Female	high school+	0	married	urban	no	No Depression	N	Good	Poor	0	0	0	0	0	0	0	1	0	0	0	0	0	0	0	1	高	14.5	0	≥60
194037320001	Female	primary	0	married	rural	no	No Depression	Y	Good	Good	0	0	0	0	0	0	0	0	0	0	0	0	0	0	0	0	高	12.75	0	<60
194037310001	Male	middle school	1	married	rural	yes	No Depression	Y	Good	Good	1	1	0	0	0	0	0	0	0	0	0	0	0	0	0	0	高	15	0	<60
194037310002	Female	high school+	0	married	rural	no	No Depression	Y	Good	Good	0	0	0	0	0	0	0	0	0	0	0	0	0	0	0	1	高	17.75	0	<60
194037314002	Female	primary	1	married	rural	no	No Depression	N	Fair	Fair	1	0	0	0	0	0	0	0	1	0	1	0	0	0	0	0	高	12.25	1	<60
194037319001	Male	high school+	1	married	urban	no	No Depression	Y	Fair	Fair	1	0	0	0	0	0	0	0	1	0	0	0	0	0	0	0	中	12.5	0	≥60
194037325001	Female	middle school	0	married	urban	yes	No Depression	N	Good	Good	0	0	0	0	0	0	0	0	0	0	0	1	0	0	0	1	低	14	0	<60
194037345002	Male	middle school	1	married	rural	yes	No Depression	Y	Fair	Good	1	0	0	0	0	0	0	0	0	0	0	0	0	0	0	0	高	12.75	0	<60
194037345001	Female	primary	1	married	rural	no	No Depression	Y	Good	Poor	1	0	0	0	0	0	0	0	0	0	0	0	0	0	0	0	中	17.25	0	<60
194037351001	Male	middle school	1	single	urban	yes	No Depression	Y	Fair	Fair	1	0	0	0	0	0	0	0	0	0	0	0	0	0	0	0	中	19.25	0	<60
194037308001	Female	high school+	1	married	rural	yes	No Depression	Y	Good	Good	0	0	0	0	0	0	0	0	0	0	0	0	0	0	0	1	中	14.25	0	<60
194037307001	Male	middle school	1	married	urban	yes	No Depression	Y	Good	Good	1	1	0	0	0	0	0	1	1	0	0	0	0	0	0	0	高	12.25	1	≥60
194037307002	Female	primary	1	married	rural	no	Depression	N	Fair	Fair	1	0	0	0	1	0	0	1	1	0	0	1	0	0	0	1	高	13	1	≥60
194037326001	Male	primary	0	married	rural	yes	No Depression	N	Good	Good	1	1	0	0	1	0	0	0	1	0	0	0	0	0	0	0	中	11.25	1	≥60
194037348001	Male	primary	1	married	rural	yes	No Depression	Y	Good	Good	0	0	0	0	0	0	0	0	0	0	0	0	0	0	0	0	低	7.25	0	<60
194037348002	Female	primary	1	married	urban	no	No Depression	Y	Fair	Good	0	0	0	0	0	0	0	0	0	0	0	0	0	0	0	1	低	11.25	0	<60
194037347002	Male	primary	1	married	rural	yes	No Depression	Y	Good	Good	1	0	0	0	0	0	0	0	0	0	0	0	0	0	0	0	高	12	0	<60
194037347001	Female	primary	0	married	urban	no	No Depression	N	Poor	Good	0	0	0	0	0	0	0	1	0	0	0	0	0	0	0	1	中	9.75	0	<60
194037344001	Male	primary	0	married	urban	no	No Depression	Y	Fair	Good	0	0	0	0	0	0	0	0	1	0	0	0	0	0	1	0	高	16.75	1	<60
194037341001	Male	high school+	0	married	rural	yes	No Depression	Y	Good	Good	1	0	0	0	0	0	0	0	0	0	0	0	0	0	0	0	中	15	0	<60
194037341002	Female	primary	0	married	rural	no	No Depression	N	Good	Good	0	0	0	0	0	0	0	1	0	0	0	1	0	0	0	1	中	18.75	1	<60
194037343001	Female	high school+	1	married	rural	yes	No Depression	Y	Fair	Fair	0	1	0	0	0	0	0	1	0	0	0	0	0	0	0	1	中	17	1	<60
194037332002	Female	middle school	1	married	rural	no	No Depression	Y	Good	Good	1	0	0	0	0	0	0	0	0	0	0	0	0	0	1	0	高	13.5	0	≥60
194037335002	Male	middle school	1	married	rural	yes	No Depression	Y	Good	Good	1	1	0	0	0	0	0	0	0	0	0	0	0	0	0	0	高	12.75	0	<60
194037335001	Female	middle school	1	married	rural	yes	No Depression	Y	Fair	Fair	0	0	0	0	1	0	0	0	0	0	0	0	0	0	1	0	高	18.75	1	<60
194037346002	Male	primary	1	married	rural	yes	No Depression	Y	Good	Good	1	1	0	0	0	0	0	0	1	0	0	0	0	0	1	0	高	7.25	1	<60
194037346001	Female	middle school	0	married	rural	no	Depression	Y	Fair	Fair	0	0	0	0	0	0	0	0	0	0	0	0	0	0	0	1	高	13	0	<60
194037330001	Female	primary	1	married	rural	no	No Depression	N	Good	Poor	1	0	0	0	1	0	0	0	1	0	0	0	0	0	0	0	中	10.75	1	<60
194037318002	Male	middle school	1	married	rural	no	No Depression	N	Good	Good	1	0	0	0	0	0	0	0	1	0	0	0	0	0	1	1	高	10	1	≥60
194037318001	Female	high school+	1	married	rural	no	No Depression	Y	Good	Good	0	0	0	0	0	0	0	0	1	0	0	0	0	0	0	0	中	14	0	≥60
194037349001	Male	primary	0	married	rural	yes	No Depression	Y	Good	Good	1	0	0	0	0	0	0	0	0	0	0	0	0	0	0	0	高	18.5	0	<60
194037349002	Female	primary	1	married	rural	no	Depression	N	Poor	Poor	0	1	0	0	1	1	0	1	1	1	1	0	0	0	1	1	中	12.5	1	<60
194037312001	Female	high school+	0	single	rural	no	Depression	N	Fair	Good	0	1	0	0	0	0	0	1	0	0	0	0	0	0	0	0	低	12.75	1	<60
064028313002	Female	middle school	0	married	urban	no	Depression	N	Fair	Fair	1	0	0	0	0	0	0	0	0	0	0	0	0	0	0	1	中	11.25	0	<60
064028316002	Female	primary	0	married	urban	no	No Depression	N	Fair	Good	0	1	0	0	0	0	0	0	0	0	0	0	0	0	0	0	低	15.5	0	<60
064028316001	Male	middle school	0	married	urban	yes	No Depression	N	Fair	Good	1	0	0	0	0	0	0	0	0	0	0	1	0	0	0	0	低	16.75	0	<60
064028307001	Female	high school+	0	single	urban	no	No Depression	N	Fair	Fair	0	0	0	0	0	0	0	0	0	0	0	1	0	0	0	1	中	14	0	≥60
064028317001	Male	high school+	0	married	urban	yes	Depression	N	Good	Poor	1	1	0	0	0	0	0	0	1	0	0	0	0	0	0	0	中	16.75	1	<60
064028317002	Female	high school+	0	married	urban	no	Depression	Y	Good	Poor	0	0	0	0	0	0	0	0	0	0	0	1	0	0	0	1	低	19.5	0	<60
064028315002	Male	high school+	0	married	urban	yes	No Depression	N	Fair	Fair	1	1	0	0	1	0	0	0	1	0	0	0	0	0	1	0	中	19	1	≥60
064028314002	Female	high school+	1	married	urban	yes	Depression	N	Poor	Poor	0	0	0	0	0	0	0	1	0	0	0	0	0	0	0	1	高	10	0	≥60
064028314001	Male	high school+	2	married	urban	no	No Depression	Y	Good	Good	1	0	0	0	1	0	0	0	0	0	0	1	0	0	0	0	中	10.5	1	≥60
064028311001	Female	high school+	1	married	urban	no	No Depression	N	Fair	Fair	0	0	0	0	0	0	0	0	0	0	0	0	0	0	0	0	中	19	0	<60
064028310001	Male	Illiterate	0	single	urban	no	No Depression	N	Poor	Poor	1	0	1	0	1	0	0	0	0	0	0	0	0	0	1	1	低	4	1	≥60
064028308001	Female	middle school	1	single	urban	no	Depression	N	Fair	Fair	0	1	0	1	0	1	0	0	1	0	0	0	1	0	0	1	低	12.5	1	≥60
064028304001	Male	primary	1	married	urban	yes	No Depression	Y	Good	Good	1	0	0	1	0	0	0	0	0	0	0	1	0	0	0	0	中	12	1	<60
064028304002	Female	middle school	0	married	urban	no	No Depression	N	Fair	Good	0	1	0	1	0	0	0	1	1	0	0	0	0	0	0	1	中	17.5	1	<60
064028312001	Female	middle school	1	married	urban	no	No Depression	N	Good	Good	0	0	0	0	0	0	0	0	0	0	0	0	0	0	0	0	高	15	0	<60
064028106001	Female	Illiterate	1	single	urban	no	No Depression	N	Fair	Fair	0	0	0	0	0	1	0	1	0	0	0	0	0	0	0	0	中	12	1	≥60
064028101002	Female	high school+	0	married	urban	no	No Depression	N	Fair	Fair	0	1	0	0	1	1	0	1	1	0	1	0	0	0	1	0	低	16.25	1	≥60
064028124001	Male	middle school	1	married	urban	no	Depression	N	Fair	Fair	1	1	0	0	0	1	0	1	1	0	1	0	0	0	1	1	中	16.25	1	<60
064028124002	Female	high school+	0	married	urban	no	No Depression	N	Fair	Fair	0	0	0	0	0	0	0	0	0	0	0	0	0	0	0	1	高	14.5	0	<60
064028108002	Female	high school+	0	married	urban	no	No Depression	N	Good	Poor	0	0	0	0	0	0	0	0	1	0	0	0	0	0	0	1	中	10.75	0	<60
064028102001	Female	primary	0	single	urban	no	No Depression	N	Good	Good	0	0	0	0	0	0	0	1	0	0	0	1	0	0	0	1	中	15.5	1	≥60
064028110003	Male	middle school	0	married	urban	no	Depression	N	Fair	Fair	0	1	0	0	1	0	0	0	1	0	0	1	0	1	0	0	中	11.25	1	≥60
064028117002	Female	high school+	0	married	urban	no	No Depression	Y	Fair	Fair	0	0	0	0	1	0	0	0	1	0	0	0	0	0	0	1	高	19	1	<60
064028117001	Male	high school+	1	married	urban	no	No Depression	Y	Fair	Fair	0	0	0	0	0	0	0	0	1	0	0	0	0	0	1	0	中	15.75	1	<60
064028103002	Male	high school+	0	married	urban	no	No Depression	N	Good	Poor	1	0	0	0	1	0	0	0	0	0	0	1	0	0	0	1	高	14	1	≥60
064028103001	Female	high school+	1	married	urban	no	No Depression	N	Good	Good	0	0	0	0	0	0	0	0	0	0	0	0	0	0	0	1	高	16.5	0	≥60
064028126001	Male	high school+	1	married	urban	no	No Depression	Y	Good	Good	1	1	0	0	0	1	0	0	0	0	0	0	0	0	0	1	中	15	1	<60
064028126002	Female	high school+	1	married	urban	no	No Depression	N	Good	Poor	0	0	0	0	1	0	0	0	0	0	0	0	0	0	1	0	中	19	1	<60
064028112002	Female	middle school	0	married	urban	no	Depression	N	Good	Good	0	1	0	0	1	0	0	0	1	0	0	0	0	0	0	1	高	10.75	1	≥60
064028114002	Male	high school+	1	married	urban	yes	No Depression	N	Fair	Fair	1	1	0	0	1	0	0	0	1	0	0	1	0	0	0	1	中	16.25	1	≥60
064028114001	Female	middle school	0	married	urban	no	No Depression	Y	Fair	Fair	0	0	0	0	0	1	0	0	0	0	0	0	0	0	0	1	中	13.25	0	≥60
064028122001	Male	high school+	1	married	urban	yes	No Depression	N	Fair	Fair	1	0	0	0	1	0	0	0	0	0	0	0	0	0	0	1	低	18.25	0	<60
064028104001	Male	high school+	1	married	urban	yes	No Depression	Y	Good	Good	0	0	0	0	0	0	0	0	0	0	0	0	0	0	0	1	中	18.5	0	<60
064028104002	Female	high school+	1	married	urban	no	No Depression	N	Fair	Good	0	0	1	0	0	0	0	0	0	0	0	1	0	0	0	1	中	18.75	1	<60
064028119001	Male	middle school	1	married	urban	no	No Depression	Y	Good	Good	1	0	0	0	0	0	0	0	0	0	0	0	0	0	0	1	高	11.75	0	≥60
064028119002	Female	high school+	0	married	urban	yes	Depression	N	Fair	Fair	0	1	0	0	0	0	0	0	0	0	0	0	0	0	1	1	高	15.5	1	≥60
064028113002	Female	high school+	1	married	urban	no	No Depression	Y	Good	Poor	0	0	0	0	0	0	0	0	0	0	0	0	0	0	0	0	中	13.5	0	<60
064028113001	Male	high school+	1	married	urban	yes	No Depression	Y	Fair	Fair	1	0	0	0	0	0	0	0	0	0	0	0	0	0	0	0	中	14.25	0	≥60
064028208002	Female	high school+	0	married	urban	no	No Depression	N	Fair	Fair	1	1	0	0	0	0	0	1	1	0	0	0	0	0	0	1	低	16	1	≥60
064028215001	Male	middle school	0	single	urban	yes	No Depression	Y	Fair	Fair	1	1	0	0	0	1	0	0	0	0	0	0	0	0	0	1	中	13	1	<60
064028218002	Male	middle school	0	married	urban	yes	No Depression	Y	Fair	Good	1	1	0	0	0	0	0	0	0	0	0	0	0	0	0	0	低	16.25	0	<60
064028212002	Female	high school+	0	married	urban	no	Depression	N	Fair	Fair	0	0	0	0	0	0	0	0	1	0	0	1	0	0	0	1	中	15	1	≥60
064028217001	Female	middle school	0	married	urban	no	No Depression	Y	Good	Poor	0	0	0	0	0	0	0	0	0	0	0	1	0	0	0	1	高	16.75	0	≥60
064028217002	Male	middle school	0	married	urban	no	No Depression	Y	Fair	Fair	1	1	1	1	0	1	0	0	0	0	0	0	0	0	0	0	中	11.75	1	≥60
064028223001	Male	high school+	0	married	urban	no	No Depression	Y	Good	Good	0	0	0	0	0	0	0	0	0	0	0	0	0	0	0	0	高	19.75	0	<60
064028205001	Male	primary	0	single	urban	no	No Depression	N	Poor	Poor	0	1	1	0	0	0	0	0	0	0	0	0	0	0	1	0	高	11.5	1	≥60
064028203001	Female	middle school	0	married	urban	no	No Depression	N	Fair	Fair	0	0	0	0	0	0	0	0	1	0	0	0	0	0	1	0	中	16.25	1	<60
064028203002	Male	high school+	0	married	urban	no	Depression	N	Good	Good	1	1	0	0	0	0	0	0	1	0	0	0	0	0	1	0	中	15.75	1	≥60
064028221001	Female	high school+	1	married	urban	no	No Depression	Y	Good	Good	0	0	0	0	0	0	0	1	0	0	0	0	0	0	0	0	中	17.5	0	<60
064028221002	Male	middle school	2	married	urban	no	Depression	N	Fair	Fair	0	0	0	0	0	0	0	0	0	0	0	0	0	0	0	1	高	11.5	0	<60
064028210001	Male	high school+	1	single	urban	no	Depression	N	Good	Good	1	0	0	0	0	0	1	1	0	0	0	0	1	1	0	0	中	17	1	≥60
064028206001	Female	middle school	0	single	urban	no	No Depression	N	Good	Good	0	1	0	0	0	0	0	0	0	0	0	0	0	0	0	1	高	15.25	0	≥60
064028216001	Female	high school+	0	single	urban	no	No Depression	Y	Good	Poor	0	0	0	0	0	0	0	0	0	1	0	0	0	0	0	0	中	12.5	0	≥60
064028219002	Female	middle school	1	married	urban	no	No Depression	N	Good	Poor	0	0	0	0	0	0	0	1	0	1	0	0	0	0	0	1	中	15.25	1	≥60
064028219001	Male	middle school	0	married	urban	yes	No Depression	N	Fair	Good	1	0	0	0	0	0	0	0	0	0	0	0	0	0	0	0	中	18.5	0	≥60
064028211001	Female	middle school	0	single	urban	no	No Depression	N	Good	Good	0	0	0	0	0	0	0	0	1	0	0	1	0	0	0	1	低	13.25	1	≥60
064028224002	Female	high school+	0	married	urban	no	No Depression	Y	Good	Good	0	0	0	0	0	0	0	0	0	0	0	0	0	0	0	1	高	20.25	0	<60
064028224001	Male	high school+	1	married	urban	yes	No Depression	Y	Good	Poor	0	0	0	0	0	0	0	0	0	0	0	0	0	0	0	0	高	16.5	0	<60
064033321001	Male	middle school	1	married	rural	yes	Depression	Y	Good	Good	1	1	0	1	0	0	0	0	0	0	0	0	1	0	0	0	高	14.75	1	≥60
064033327001	Male	primary	1	married	rural	no	No Depression	N	Fair	Good	1	0	0	1	1	0	0	1	0	1	0	1	1	0	0	0	高	12	1	≥60
064033327002	Female	Illiterate	0	married	rural	no	Depression	N	Poor	Poor	0	1	0	0	1	0	1	0	1	0	0	1	0	0	0	1	高	4.5	1	≥60
064033330001	Female	middle school	0	married	rural	no	Depression	N	Fair	Fair	0	1	0	0	1	0	0	1	0	0	0	0	0	0	0	1	高	15	1	≥60
064033341001	Male	high school+	1	married	rural	yes	No Depression	Y	Fair	Good	0	0	0	0	0	0	0	0	0	0	0	0	0	0	0	0	中	15	0	<60
064033333001	Male	high school+	0	single	urban	no	No Depression	Y	Good	Good	1	0	0	0	0	0	0	1	0	0	0	0	0	0	0	0	中	13.75	0	<60
064033306002	Male	high school+	1	married	rural	yes	No Depression	Y	Fair	Good	1	1	0	0	0	0	0	0	0	0	0	0	0	0	0	0	高	12	0	≥60
064033301002	Male	primary	1	married	rural	no	No Depression	N	Good	Good	1	1	0	0	1	0	0	1	0	0	1	1	0	0	1	0	高	14	1	≥60
064033301001	Female	primary	1	married	rural	no	Depression	N	Good	Good	0	0	0	0	0	0	0	1	1	0	0	0	0	0	1	1	高	5.5	1	≥60
064033342002	Male	middle school	1	married	rural	yes	No Depression	N	Good	Poor	1	0	0	0	0	0	0	1	1	0	0	0	0	0	0	0	中	13	1	≥60
064033331002	Male	primary	2	married	rural	no	Depression	N	Poor	Poor	1	1	0	0	1	1	0	0	0	0	0	0	0	0	0	1	高	3.5	1	≥60
064033331001	Female	high school+	0	married	rural	no	Depression	N	Poor	Poor	0	0	0	0	0	0	0	0	0	0	1	0	0	0	0	0	高	16.5	0	≥60
064033340001	Male	high school+	1	married	urban	yes	No Depression	Y	Good	Good	1	1	0	0	1	0	0	1	0	0	0	0	0	0	0	0	高	11.75	1	<60
064033304002	Male	middle school	1	married	rural	yes	No Depression	Y	Fair	Good	1	0	0	0	0	0	0	0	0	0	0	1	0	0	0	0	高	11.5	0	≥60
064033304001	Female	primary	0	married	rural	no	No Depression	N	Good	Good	0	0	0	0	0	0	1	1	1	0	0	0	0	0	0	0	高	9.5	1	≥60
064033343001	Female	primary	2	married	rural	no	No Depression	N	Fair	Fair	0	1	0	0	0	1	0	0	1	0	0	0	0	0	1	1	中	6.75	1	≥60
064033343002	Male	primary	0	married	rural	yes	No Depression	Y	Fair	Fair	1	1	0	0	1	0	0	1	0	0	0	0	0	0	0	1	高	12.75	1	≥60
064033326002	Female	primary	0	married	rural	no	No Depression	Y	Poor	Poor	0	0	0	0	0	1	0	1	0	0	0	1	0	0	0	1	低	13.25	1	≥60
064033319002	Male	high school+	0	married	rural	no	No Depression	Y	Good	Good	0	0	0	0	0	0	0	0	0	0	0	1	0	0	0	0	高	12.25	0	≥60
064033313002	Male	primary	0	married	rural	yes	No Depression	Y	Good	Poor	1	0	0	1	0	0	0	1	1	0	0	0	0	0	0	1	高	15.25	1	<60
064033335002	Male	primary	1	married	rural	yes	Depression	N	Fair	Good	1	0	0	0	0	0	0	0	0	0	0	0	0	0	0	1	高	12.25	0	<60
064033335001	Female	primary	1	married	rural	no	Depression	Y	Good	Good	0	0	0	0	0	0	0	0	0	0	0	0	0	0	0	0	低	6.25	0	<60
064033318002	Female	middle school	0	married	urban	no	No Depression	N	Fair	Good	0	1	0	0	0	0	0	1	0	0	0	0	0	0	0	1	高	17	1	<60
064033328001	Male	high school+	0	married	rural	yes	No Depression	N	Good	Poor	1	1	0	1	0	1	0	1	1	0	0	0	0	1	0	0	中	16	1	<60
064033328002	Female	primary	1	married	rural	yes	No Depression	N	Fair	Fair	0	1	0	0	0	0	0	0	0	0	0	0	0	0	0	0	高	16.75	0	<60
064033338002	Male	middle school	0	single	rural	no	Depression	N	Good	Good	1	0	0	0	0	0	0	0	0	1	1	1	0	0	0	1	高	7.75	1	<60
064033309001	Male	high school+	2	married	rural	no	No Depression	N	Fair	Fair	1	1	0	1	0	0	0	0	1	0	0	1	0	0	0	1	高	9.75	1	≥60
064033309002	Female	primary	1	married	rural	no	No Depression	Y	Good	Good	0	0	0	0	0	0	0	0	1	0	0	0	0	0	0	0	高	12.5	0	≥60
064033329002	Male	primary	0	single	rural	no	Depression	N	Poor	Poor	1	1	0	1	1	0	0	1	0	0	0	0	0	0	0	1	高	14.5	1	≥60
064033312001	Male	Illiterate	1	married	rural	yes	No Depression	N	Fair	Fair	1	0	0	0	0	1	0	0	0	0	0	0	0	0	0	1	高	12.75	0	≥60
064033312002	Female	primary	1	married	rural	yes	No Depression	N	Fair	Fair	0	1	0	0	1	0	0	0	1	0	0	0	1	0	0	1	中	6.75	1	≥60
064033311001	Female	high school+	1	married	rural	no	No Depression	Y	Good	Good	0	1	1	0	1	0	1	0	1	0	0	1	0	0	0	0	中	15.25	1	≥60
064033332001	Female	high school+	0	married	rural	no	No Depression	N	Good	Good	0	0	0	0	1	0	0	1	1	1	0	1	0	0	0	1	高	18.5	1	<60
064033221001	Male	primary	0	married	rural	no	Depression	Y	Poor	Poor	0	0	0	1	0	0	0	0	0	0	0	0	1	0	0	0	中	13.5	1	≥60
064033221002	Female	primary	1	married	rural	no	Depression	N	Poor	Poor	0	1	0	0	1	0	0	1	1	1	0	0	0	0	1	1	中	14.5	1	≥60
064033207001	Male	middle school	1	married	rural	no	No Depression	Y	Good	Good	1	0	0	0	0	0	0	0	0	0	0	0	0	0	0	0	高	12.5	0	<60
064033223002	Male	high school+	1	married	rural	no	No Depression	N	Good	Good	1	0	0	0	1	0	0	1	1	1	1	0	0	0	1	1	高	14.5	1	≥60
064033212001	Male	primary	1	married	rural	no	Depression	Y	Fair	Fair	0	1	0	0	0	0	0	1	0	0	0	0	0	0	0	0	高	14	1	≥60
064033212002	Female	primary	0	married	rural	no	Depression	N	Fair	Fair	0	1	0	1	0	0	0	1	1	0	0	1	1	0	1	1	中	13.75	1	≥60
064033219001	Male	middle school	0	married	rural	yes	No Depression	Y	Fair	Fair	1	0	1	0	0	0	0	0	0	0	0	1	0	0	0	0	高	13.25	1	<60
064033219002	Female	middle school	0	married	rural	no	Depression	N	Fair	Fair	0	0	0	0	0	0	0	0	1	0	1	0	0	0	0	1	中	12.75	1	<60
064033215001	Male	middle school	0	single	rural	no	Depression	Y	Good	Poor	0	0	0	0	0	0	0	0	0	0	0	0	0	1	0	0	低	12.25	0	<60
064033225001	Male	primary	2	single	rural	no	No Depression	N	Fair	Fair	0	1	0	0	0	0	0	0	0	0	0	0	0	0	0	0	高	16.5	0	<60
064033213002	Female	Illiterate	1	married	urban	no	No Depression	N	Good	Poor	0	1	0	0	1	0	0	1	0	0	0	0	0	0	0	0	高	7.75	1	≥60
064033213001	Male	high school+	0	married	urban	yes	No Depression	Y	Good	Poor	1	0	0	0	0	0	0	1	0	0	0	0	0	0	0	0	高	9.75	0	<60
064033232001	Male	middle school	0	married	rural	yes	No Depression	N	Good	Poor	1	1	0	0	1	0	0	0	1	0	0	1	0	0	0	1	高	10	1	<60
064033232002	Female	primary	1	married	rural	yes	No Depression	N	Good	Good	0	0	0	0	0	0	0	0	0	0	0	0	0	0	0	1	低	14.25	0	<60
064033201002	Male	primary	0	married	rural	yes	Depression	N	Fair	Good	1	0	0	0	0	0	0	1	0	0	0	1	0	1	0	1	高	8.75	1	≥60
064033233001	Male	high school+	1	married	urban	no	No Depression	Y	Good	Good	1	0	0	0	0	0	0	0	0	0	0	0	0	0	0	0	中	9.5	0	<60
064033233003	Female	middle school	1	married	urban	no	No Depression	N	Poor	Poor	0	0	0	0	0	0	0	0	0	0	0	0	0	0	0	1	高	16.5	0	<60
064033208002	Male	high school+	1	married	urban	no	No Depression	Y	Fair	Fair	1	0	0	0	0	0	0	1	0	0	0	0	0	0	0	0	低	10.75	0	<60
064033203001	Female	primary	2	single	rural	no	Depression	N	Fair	Fair	0	1	0	1	1	0	0	1	0	0	0	1	0	1	1	1	中	14	1	≥60
064033209002	Male	high school+	0	married	rural	yes	Depression	N	Fair	Fair	1	0	0	0	0	0	0	1	0	0	0	1	0	0	0	1	低	14.25	1	<60
064033209001	Female	middle school	0	married	rural	no	No Depression	Y	Fair	Fair	0	0	1	0	0	0	0	1	0	0	0	0	0	0	0	0	低	17.25	1	<60
064033206001	Female	Illiterate	1	single	urban	no	No Depression	Y	Good	Good	0	0	0	0	1	0	0	0	0	0	0	0	0	0	0	0	中	9	0	≥60
064033226001	Male	high school+	0	married	rural	yes	No Depression	Y	Fair	Fair	1	1	0	0	0	0	0	0	0	0	0	0	0	0	0	1	高	16	0	≥60
064033220001	Female	middle school	0	married	rural	no	Depression	N	Fair	Fair	0	0	0	0	1	0	0	0	0	0	1	0	0	1	1	0	高	10.25	1	<60
064033210002	Male	high school+	0	married	rural	no	Depression	N	Good	Poor	1	1	0	0	1	0	0	0	0	0	1	0	0	0	0	0	中	11	1	≥60
064033210001	Female	high school+	0	married	rural	no	No Depression	N	Fair	Fair	0	0	0	0	0	0	0	0	0	0	0	0	0	0	0	1	中	14.5	0	≥60
064033228001	Male	middle school	0	married	rural	yes	No Depression	N	Poor	Good	1	1	0	0	0	0	0	0	0	0	0	1	0	0	0	0	中	14	1	≥60
064033217002	Male	middle school	1	married	rural	yes	No Depression	Y	Fair	Good	1	1	0	0	0	0	0	0	0	0	0	0	0	0	0	0	高	9.25	0	≥60
064033231001	Male	high school+	0	married	rural	yes	No Depression	Y	Fair	Fair	1	1	0	0	0	0	0	0	0	0	0	1	1	0	1	0	中	18	1	<60
064033211001	Male	middle school	1	married	rural	no	No Depression	Y	Good	Good	1	1	0	0	0	0	0	0	0	0	0	0	0	0	0	0	高	13.25	0	<60
064033235002	Male	high school+	2	married	rural	no	No Depression	N	Fair	Good	0	0	0	0	0	0	0	0	0	0	0	0	0	0	0	0	低	12.5	0	≥60
064033224001	Male	high school+	1	married	rural	yes	Depression	N	Good	Good	1	0	0	0	1	0	0	1	1	1	0	1	0	0	0	1	高	13.25	1	≥60
064033224002	Female	middle school	1	married	rural	yes	Depression	N	Good	Poor	0	0	0	0	0	0	0	0	0	0	0	0	0	0	0	1	高	13.75	0	≥60
064033216001	Female	high school+	1	married	rural	no	No Depression	Y	Fair	Fair	0	1	0	0	0	0	0	0	0	0	0	1	0	0	0	1	高	18.25	1	<60
064033229001	Male	primary	1	married	rural	no	Depression	N	Fair	Fair	1	0	0	0	1	0	0	1	0	0	0	0	0	0	0	1	中	7.25	1	≥60
064033218001	Male	high school+	0	married	rural	no	No Depression	N	Fair	Fair	1	0	0	0	1	0	0	1	0	0	0	0	0	0	0	1	高	8	1	≥60
064033214002	Female	middle school	1	married	rural	no	No Depression	Y	Fair	Fair	0	0	0	0	0	0	0	0	0	0	0	0	0	0	0	1	中	15.75	0	<60
064033204002	Male	primary	0	married	rural	yes	No Depression	Y	Fair	Fair	1	0	0	1	0	0	0	1	0	0	0	0	1	0	0	1	高	10.25	1	≥60
064033108001	Male	primary	1	single	rural	yes	No Depression	N	Poor	Poor	1	0	0	0	0	0	0	1	0	0	0	0	0	0	0	1	中	11	0	≥60
064033127001	Female	primary	0	married	rural	no	No Depression	N	Good	Good	0	0	0	0	1	0	0	0	0	0	0	0	0	0	1	0	高	14.75	1	≥60
064033120001	Male	high school+	1	married	rural	yes	No Depression	N	Good	Poor	1	1	0	0	1	0	0	0	1	0	0	0	0	0	0	1	高	14.5	1	<60
064033120002	Female	high school+	0	married	rural	no	Depression	N	Good	Good	0	1	0	0	0	0	0	0	1	0	0	0	0	0	0	1	高	12.25	1	<60
064033109002	Male	primary	0	married	rural	no	Depression	N	Good	Good	1	1	0	0	1	1	0	1	1	0	0	1	0	0	0	0	高	14.25	1	<60
064033109001	Female	middle school	1	married	urban	no	No Depression	Y	Good	Good	0	0	0	1	1	0	0	0	1	0	0	0	0	0	0	0	高	17.75	1	<60
064033117002	Male	primary	1	married	urban	yes	No Depression	N	Good	Good	1	1	0	0	0	1	0	0	0	0	0	0	0	0	0	0	高	8.5	1	≥60
064033117001	Female	primary	1	married	urban	no	No Depression	Y	Fair	Good	0	1	0	0	0	0	0	0	0	0	0	0	1	0	0	0	中	10.5	1	≥60
064033106002	Female	primary	0	married	rural	yes	No Depression	Y	Good	Good	0	0	0	0	0	0	0	0	0	0	0	0	0	0	0	1	高	12.75	0	<60
064033124001	Male	middle school	0	married	rural	no	No Depression	Y	Good	Good	0	0	0	0	0	0	0	1	0	0	0	0	0	0	0	0	中	14	0	≥60
064033124002	Female	primary	0	married	rural	no	No Depression	N	Fair	Fair	0	1	0	0	0	0	0	1	0	0	0	1	0	0	0	1	中	19	1	≥60
064033129001	Male	middle school	1	single	rural	no	No Depression	N	Fair	Fair	1	0	0	0	0	0	0	0	0	0	0	0	0	0	0	1	高	17.75	0	<60
064033102002	Male	high school+	0	married	rural	yes	No Depression	Y	Good	Poor	0	0	0	0	0	0	0	0	0	0	0	0	0	0	0	0	高	10	0	<60
064033111001	Female	high school+	1	married	rural	no	Depression	Y	Fair	Fair	0	0	0	0	0	0	0	0	1	0	0	0	0	0	0	0	高	6.25	0	≥60
064033125002	Female	primary	0	married	rural	no	Depression	N	Fair	Good	0	1	0	0	1	0	0	0	0	0	0	0	0	0	0	0	高	13.25	1	<60
064033126002	Male	primary	0	married	rural	no	No Depression	N	Fair	Fair	1	1	0	0	0	0	0	0	1	0	0	1	0	0	1	1	高	10.25	1	≥60
064033114001	Female	primary	0	married	urban	no	Depression	Y	Poor	Poor	0	1	0	0	1	0	0	0	1	0	1	1	0	0	0	1	中	10	1	≥60
064033132001	Male	primary	0	single	rural	no	Depression	N	Poor	Poor	1	1	0	0	0	0	0	0	0	1	1	1	0	1	0	1	高	15.5	1	<60
064033131002	Female	middle school	1	married	rural	no	No Depression	Y	Good	Good	0	0	0	0	0	0	0	0	0	0	0	0	0	0	0	1	中	12.75	0	<60
064033115002	Male	middle school	1	married	rural	yes	No Depression	Y	Fair	Good	1	0	0	0	0	0	0	0	0	0	0	0	0	0	0	1	高	12.75	0	≥60
064033104001	Male	primary	1	married	rural	no	No Depression	N	Fair	Fair	1	0	0	0	0	0	0	0	0	0	0	0	0	0	0	1	高	14.25	0	≥60
064033104002	Female	Illiterate	2	married	rural	no	No Depression	N	Poor	Poor	0	1	0	0	1	0	0	0	1	0	0	1	0	0	0	1	中	11.5	1	≥60
064033105002	Female	middle school	1	married	rural	no	No Depression	N	Good	Poor	0	1	0	1	0	0	0	1	1	0	0	0	0	0	0	1	中	15	1	≥60
064033107002	Male	high school+	1	married	rural	no	No Depression	N	Fair	Good	0	0	0	0	0	0	0	0	0	0	0	1	0	0	0	1	中	15.25	0	≥60
060481308002	Female	high school+	0	married	rural	no	Depression	N	Fair	Fair	0	1	0	0	1	0	0	1	0	0	0	1	0	0	0	1	低	10.75	1	<60
060481310001	Female	middle school	0	single	rural	no	No Depression	N	Poor	Good	0	0	0	0	0	0	0	0	0	0	1	0	0	0	0	0	中	9	0	≥60
060481301002	Male	primary	1	married	rural	no	No Depression	N	Fair	Fair	0	1	0	0	0	0	0	0	0	0	0	0	0	0	1	1	高	5.75	1	≥60
060481301001	Female	primary	1	married	rural	no	Depression	N	Good	Poor	0	1	0	0	1	0	1	0	1	0	0	1	0	0	1	1	高	13.25	1	≥60
060481312001	Male	middle school	0	married	rural	no	Depression	N	Fair	Fair	0	1	0	0	0	0	0	0	0	0	1	0	0	0	0	0	中	9.5	1	<60
060481312002	Female	primary	2	married	rural	no	No Depression	N	Good	Good	1	1	0	0	0	0	0	0	0	0	0	0	1	0	0	1	低	12.75	1	<60
060481322002	Male	middle school	0	married	rural	no	No Depression	N	Fair	Fair	1	0	0	0	1	1	0	1	1	0	0	0	0	0	1	1	中	16.25	1	≥60
060481322001	Female	primary	0	married	rural	no	No Depression	N	Fair	Fair	0	1	0	0	0	0	0	0	0	0	0	0	0	0	1	1	中	7.5	1	≥60
060481303002	Male	high school+	1	married	rural	yes	No Depression	N	Fair	Fair	0	0	0	0	0	0	0	1	1	0	0	0	0	0	0	1	高	13	1	<60
060481303001	Female	middle school	1	married	rural	no	No Depression	Y	Good	Poor	0	0	0	0	1	0	0	1	0	0	0	1	0	0	0	1	高	17	1	<60
060481309003	Male	primary	1	married	rural	no	Depression	Y	Fair	Fair	1	1	0	0	0	0	0	0	1	0	1	1	0	1	0	1	低	12.5	1	≥60
060481309002	Female	primary	1	married	rural	no	No Depression	N	Poor	Poor	0	0	0	0	1	0	0	0	1	0	0	0	0	0	0	1	低	13.5	1	≥60
060481307002	Male	primary	2	married	rural	yes	No Depression	N	Good	Good	1	1	0	0	0	0	0	0	1	0	0	0	0	0	0	0	高	8.75	1	≥60
060481320001	Male	primary	1	married	rural	yes	Depression	Y	Fair	Fair	1	0	0	0	0	0	0	0	0	0	0	1	0	0	0	1	高	9.75	0	<60
060481313001	Male	primary	1	married	rural	no	No Depression	N	Good	Good	1	0	0	0	0	0	0	1	0	0	0	1	0	0	0	1	高	11.25	1	<60
060481313002	Female	primary	1	married	rural	no	No Depression	N	Poor	Poor	0	0	0	0	0	0	0	0	0	0	0	1	0	0	0	1	高	16	0	<60
060481331001	Male	primary	0	married	rural	no	No Depression	Y	Good	Poor	0	1	0	0	1	0	0	0	0	0	0	1	0	0	0	0	高	13.5	1	<60
060481331002	Female	middle school	1	married	rural	no	No Depression	N	Poor	Poor	0	0	0	1	0	0	0	0	0	0	0	0	0	0	0	0	高	13.75	0	<60
060481316002	Male	primary	1	married	rural	yes	No Depression	Y	Good	Good	1	0	0	0	0	0	0	0	0	0	0	0	0	0	0	0	高	13.25	0	≥60
060481316001	Female	primary	0	married	rural	no	No Depression	N	Fair	Good	0	1	0	0	1	0	0	0	1	0	0	0	0	0	1	1	中	11.25	1	≥60
060481326001	Female	middle school	0	married	rural	no	Depression	N	Fair	Fair	0	0	0	0	0	0	0	1	0	0	0	1	0	0	0	1	高	13.5	1	<60
060481327001	Male	high school+	0	married	rural	yes	No Depression	N	Fair	Fair	0	0	0	0	1	0	1	1	0	0	0	1	0	1	0	1	高	17.5	1	<60
060481327002	Female	primary	0	married	rural	no	No Depression	N	Fair	Fair	0	1	0	0	0	0	0	0	0	0	0	0	0	0	0	1	高	17.75	0	<60
060481329001	Male	middle school	1	married	rural	yes	No Depression	Y	Good	Poor	1	0	0	1	0	0	0	0	0	0	0	0	0	0	0	0	高	17.5	0	<60
060481332001	Female	middle school	1	married	rural	no	No Depression	N	Good	Good	0	0	0	0	1	0	0	0	0	0	0	0	0	0	0	1	中	18.25	0	<60
060481304001	Male	middle school	1	married	rural	yes	No Depression	N	Good	Good	1	0	0	0	1	0	0	0	0	0	0	1	0	0	0	1	高	17.25	1	<60
060481330001	Male	middle school	1	married	rural	yes	No Depression	Y	Fair	Fair	1	0	0	0	0	0	0	0	0	0	0	0	0	0	0	0	高	9.75	0	<60
060481311001	Male	middle school	0	married	rural	yes	No Depression	N	Poor	Poor	1	1	0	0	1	0	0	0	1	0	0	0	0	0	1	1	中	12.75	1	<60
060481311002	Female	middle school	0	married	rural	no	No Depression	N	Good	Good	0	1	0	0	1	0	0	1	1	0	0	0	0	0	0	1	中	14	1	<60
060481324002	Male	middle school	0	married	rural	yes	No Depression	N	Poor	Poor	1	1	0	1	1	0	0	1	1	0	0	0	1	0	1	1	中	11.5	1	≥60
060481132002	Male	high school+	0	married	rural	yes	No Depression	Y	Good	Good	1	0	0	0	0	0	0	0	0	0	0	0	0	0	0	0	高	14.75	0	<60
060481132001	Female	middle school	2	married	rural	no	Depression	N	Poor	Good	0	1	0	0	1	0	0	0	0	1	0	1	0	0	0	1	高	12.75	1	<60
060481102001	Male	middle school	1	married	rural	no	No Depression	Y	Fair	Good	1	1	0	0	0	0	0	0	0	0	0	1	0	0	0	1	高	11.25	1	≥60
060481118001	Female	high school+	0	single	rural	no	No Depression	N	Fair	Fair	0	0	0	0	1	0	0	1	0	0	0	1	0	0	0	1	高	16.75	1	≥60
060481109002	Male	middle school	0	married	rural	yes	No Depression	Y	Fair	Fair	1	1	0	0	0	0	0	0	1	0	0	0	0	0	0	1	高	11.75	1	<60
060481109001	Female	primary	0	married	rural	no	Depression	N	Fair	Good	0	1	0	0	1	0	0	1	1	0	0	1	0	0	1	1	低	13.25	1	≥60
060481111002	Male	middle school	0	married	rural	no	No Depression	Y	Poor	Poor	0	1	0	0	0	0	0	0	0	0	0	1	0	0	0	0	高	16	1	<60
060481101002	Male	primary	0	married	rural	no	No Depression	N	Fair	Fair	1	1	0	0	1	0	0	1	0	0	0	1	0	0	1	1	高	14.5	1	≥60
060481101001	Female	middle school	0	married	rural	no	No Depression	N	Fair	Good	0	0	0	0	0	0	0	0	0	0	0	0	0	0	0	0	中	18	0	≥60
060481125002	Male	high school+	2	married	rural	yes	No Depression	N	Fair	Fair	1	0	0	1	1	0	0	1	1	0	0	0	0	0	0	1	高	15.5	1	≥60
060481125001	Female	primary	1	married	rural	no	Depression	N	Poor	Poor	0	0	1	0	0	0	0	0	1	0	0	0	0	0	0	1	中	12.25	1	≥60
060481107002	Female	primary	0	married	rural	yes	No Depression	N	Fair	Fair	0	0	0	0	1	0	0	1	0	0	0	1	0	0	0	1	中	15.5	1	≥60
060481114002	Male	primary	2	married	rural	no	No Depression	Y	Fair	Good	1	0	0	1	0	1	0	0	1	1	1	0	0	0	0	0	低	8	1	≥60
060481128002	Male	high school+	1	married	rural	no	No Depression	Y	Good	Good	0	0	0	0	0	0	0	0	0	0	0	0	0	0	0	0	高	11.75	0	<60
060481128001	Female	high school+	0	married	rural	no	No Depression	N	Good	Poor	0	1	1	0	1	0	0	0	1	0	0	1	0	0	1	1	高	17.5	1	<60
060481104002	Male	primary	0	married	rural	no	No Depression	N	Fair	Fair	1	0	0	1	1	0	0	0	0	0	0	0	1	0	0	0	中	13.25	1	≥60
060481108001	Female	primary	0	married	rural	no	No Depression	N	Good	Good	0	1	0	0	1	0	0	0	0	0	0	0	0	0	0	1	高	15	1	≥60
060481124001	Male	middle school	0	married	rural	no	Depression	N	Good	Poor	1	1	0	0	1	0	0	1	0	0	0	0	0	0	0	1	高	16.75	1	<60
060481124002	Female	Illiterate	0	married	rural	no	Depression	N	Fair	Fair	0	1	0	0	1	0	0	1	0	0	0	1	0	0	0	1	高	11.5	1	<60
060481120001	Male	primary	0	single	rural	no	No Depression	Y	Fair	Fair	1	0	0	0	0	0	0	0	0	0	0	1	0	0	0	0	高	10.75	0	<60
060481112002	Female	Illiterate	1	married	rural	no	No Depression	N	Fair	Fair	0	1	0	0	1	0	0	0	1	0	0	0	0	0	1	0	低	11	1	≥60
060481133002	Male	primary	0	married	rural	yes	No Depression	N	Fair	Fair	1	1	0	0	1	0	0	1	1	0	0	1	0	0	0	1	中	14.25	1	≥60
060481133001	Female	primary	0	married	rural	no	No Depression	Y	Good	Poor	0	1	0	0	1	0	0	1	1	0	0	1	0	0	0	1	中	10	1	≥60
060481110001	Male	high school+	1	married	urban	no	No Depression	Y	Fair	Good	1	0	0	0	0	0	0	0	0	0	0	0	0	0	0	0	高	17	0	<60
060481110002	Female	middle school	0	married	urban	no	No Depression	N	Good	Poor	0	0	0	0	0	0	0	0	0	0	0	0	0	0	0	1	高	19.5	0	<60
060481122002	Male	middle school	1	married	rural	no	No Depression	Y	Good	Good	0	1	0	0	0	0	0	0	0	0	0	0	0	0	0	0	高	17	0	<60
060481122001	Female	middle school	0	married	rural	no	No Depression	N	Good	Poor	0	1	0	1	0	0	0	1	0	0	0	0	0	0	0	1	低	12.5	1	≥60
060481119001	Male	high school+	0	married	rural	yes	No Depression	Y	Fair	Fair	1	0	0	0	0	0	0	0	0	0	0	0	0	0	0	1	高	16	0	≥60
060481106001	Male	primary	1	married	rural	no	No Depression	Y	Fair	Fair	1	1	0	0	0	0	0	0	0	0	0	0	0	0	0	0	高	10.75	0	≥60
060481127001	Male	primary	1	married	rural	yes	No Depression	N	Fair	Fair	1	1	0	0	0	0	0	0	0	0	0	0	0	0	0	1	高	17.25	0	<60
060481127002	Female	primary	0	married	rural	no	No Depression	Y	Fair	Fair	0	1	0	0	1	0	0	0	1	0	0	1	0	0	1	1	低	15.25	1	<60
060481117001	Male	middle school	1	married	rural	no	Depression	N	Fair	Fair	1	1	0	0	0	0	0	0	1	0	0	0	0	0	0	1	高	10.75	1	≥60
060481140001	Male	primary	1	married	rural	yes	No Depression	N	Good	Poor	0	1	0	0	0	0	0	0	0	0	0	0	0	0	0	0	高	12.75	0	<60
060481140002	Female	primary	1	married	rural	no	No Depression	N	Good	Good	0	0	0	0	1	0	0	0	0	0	0	0	0	0	0	0	高	16.25	0	<60
060481126002	Male	high school+	1	married	rural	no	No Depression	Y	Good	Good	1	0	0	0	0	0	0	0	0	0	0	0	0	0	1	1	高	14.5	0	≥60
060481126001	Female	high school+	0	married	rural	no	No Depression	N	Fair	Good	0	0	0	0	1	0	0	1	1	0	0	0	0	0	0	1	高	15.5	1	≥60
060481135002	Male	primary	1	married	rural	yes	No Depression	Y	Good	Poor	1	1	0	0	0	1	0	0	0	0	0	0	0	0	0	0	高	13	1	<60
060481134002	Female	high school+	1	married	rural	no	Depression	N	Good	Good	0	1	0	0	1	0	0	1	1	1	0	1	0	0	0	1	高	19.5	1	<60
060481131002	Male	primary	1	married	rural	yes	No Depression	Y	Good	Good	1	0	0	0	0	0	0	0	0	0	0	0	0	0	0	0	高	16.75	0	≥60
060481131001	Female	Illiterate	1	married	rural	no	Depression	N	Fair	Fair	0	0	0	0	0	0	0	1	0	0	0	0	0	0	0	1	中	10	0	≥60
060481115001	Female	middle school	1	single	rural	no	No Depression	N	Fair	Fair	0	1	0	0	1	0	0	0	1	0	0	1	0	0	0	1	高	12.25	1	≥60
060481113002	Male	middle school	0	married	rural	yes	No Depression	N	Good	Good	1	1	0	0	1	0	0	0	1	0	0	0	0	0	1	1	高	18	1	<60
060481116001	Male	middle school	2	married	rural	no	No Depression	Y	Good	Good	1	0	0	0	0	0	0	1	1	0	0	1	0	0	0	1	高	10.75	1	<60
060481230001	Male	middle school	0	married	rural	yes	No Depression	Y	Good	Good	1	1	0	0	0	0	0	0	0	0	0	0	0	0	0	0	高	11.5	0	≥60
060481230002	Female	primary	0	married	rural	no	No Depression	N	Poor	Good	0	1	0	0	1	0	0	1	0	0	0	0	0	0	0	1	高	14	1	≥60
060481223002	Male	middle school	1	married	rural	yes	No Depression	N	Poor	Poor	1	1	0	0	0	0	0	0	0	1	1	1	0	0	0	0	高	18.25	1	≥60
060481223001	Female	primary	1	married	rural	no	Depression	N	Fair	Fair	0	1	0	0	1	0	1	0	1	0	0	1	0	0	1	1	高	11.5	1	≥60
060481241001	Male	middle school	1	married	rural	no	No Depression	Y	Fair	Fair	0	0	0	0	0	0	0	0	0	0	0	0	0	0	0	0	高	16	0	<60
060481241002	Female	primary	0	married	rural	no	Depression	N	Fair	Good	0	1	0	0	0	0	0	0	1	0	1	0	0	0	0	1	低	15.5	1	<60
060481217002	Male	primary	1	married	rural	no	Depression	Y	Poor	Poor	1	1	0	0	0	0	0	0	1	0	0	0	0	0	1	0	中	13.5	1	≥60
060481212002	Male	middle school	1	married	rural	yes	Depression	N	Fair	Good	1	1	0	0	1	0	0	1	0	0	0	1	0	0	0	1	高	13.25	1	≥60
060481212001	Female	middle school	2	married	rural	no	No Depression	N	Fair	Good	0	1	0	0	0	0	0	1	0	0	0	0	0	0	0	1	低	15	1	≥60
060481234001	Male	high school+	0	married	rural	no	Depression	N	Fair	Fair	1	1	0	0	1	0	0	1	1	0	1	1	0	0	0	1	低	14.75	1	≥60
060481205002	Male	primary	1	married	rural	no	No Depression	N	Poor	Poor	1	1	0	0	1	1	0	0	1	0	0	1	0	0	1	1	中	10	1	≥60
060481205001	Female	primary	1	married	rural	no	Depression	Y	Fair	Fair	0	0	0	0	0	0	0	1	0	0	0	0	0	0	0	0	低	15.25	0	<60
060481224001	Male	high school+	1	married	rural	yes	Depression	N	Poor	Good	1	1	0	1	0	0	0	0	1	0	0	0	0	0	0	0	中	14	1	≥60
060481224002	Female	primary	1	married	rural	no	No Depression	N	Fair	Fair	0	0	0	0	0	0	0	0	0	0	0	0	0	0	0	1	低	15.25	0	≥60
060481242001	Male	middle school	1	married	rural	yes	No Depression	N	Good	Good	0	1	0	0	0	0	0	0	0	0	0	0	0	0	0	0	低	14.25	0	<60
060481242002	Female	middle school	1	married	rural	no	Depression	Y	Fair	Fair	0	1	0	0	1	0	0	0	0	0	0	0	0	0	0	0	低	15.25	1	<60
060481207002	Female	primary	1	married	rural	no	No Depression	Y	Fair	Fair	0	1	0	0	0	0	0	0	1	0	0	0	0	0	1	0	高	11.25	1	≥60
060481222002	Male	primary	1	married	rural	yes	No Depression	N	Good	Good	1	1	0	0	1	0	0	0	0	0	0	1	0	0	0	0	中	17	1	≥60
060481231002	Female	middle school	0	married	rural	no	No Depression	N	Fair	Fair	0	1	0	0	0	0	0	0	1	0	0	0	0	0	0	1	高	13.5	1	≥60
060481226001	Male	middle school	0	married	rural	no	Depression	N	Fair	Good	1	1	0	0	0	0	0	1	1	0	0	0	0	0	0	1	低	12	1	<60
060481211002	Male	primary	1	married	rural	yes	Depression	N	Fair	Fair	1	0	0	0	0	0	0	0	0	0	0	0	0	0	0	1	高	16.5	0	≥60
060481211001	Female	Illiterate	1	married	rural	yes	Depression	N	Fair	Fair	0	0	0	0	1	0	0	0	1	0	0	0	0	0	0	0	高	11.5	1	≥60
060481240001	Male	primary	2	married	rural	no	Depression	N	Good	Good	1	1	0	0	1	0	0	0	1	0	0	0	0	0	1	1	低	17.25	1	<60
060481240002	Female	primary	1	married	rural	no	No Depression	N	Fair	Fair	0	1	0	0	0	0	0	0	1	0	0	0	0	0	0	0	高	10.5	1	<60
060481203001	Male	high school+	1	married	rural	yes	No Depression	Y	Poor	Poor	1	1	0	0	0	0	0	0	1	0	0	0	0	0	1	0	高	14.5	1	≥60
060481203002	Female	primary	0	married	rural	no	No Depression	Y	Good	Good	0	0	0	0	1	0	0	1	0	0	0	1	0	0	0	1	高	16.25	1	≥60
060481201001	Male	primary	1	married	rural	no	Depression	N	Poor	Poor	0	1	0	0	0	1	0	1	0	0	0	1	0	0	0	1	中	15	1	≥60
060481233002	Male	primary	1	married	rural	no	No Depression	N	Fair	Fair	0	1	0	0	0	0	0	0	0	0	0	0	0	0	0	1	中	14.75	0	≥60
060481233001	Female	middle school	0	married	rural	no	No Depression	N	Fair	Good	0	1	0	0	0	0	0	0	0	0	0	0	0	0	0	0	中	17	0	≥60
060481216001	Male	middle school	1	married	rural	yes	No Depression	Y	Fair	Fair	1	0	0	0	0	0	0	0	0	0	0	0	0	0	0	1	高	15.75	0	≥60
060481221001	Male	middle school	0	married	rural	yes	No Depression	N	Fair	Fair	1	1	0	0	0	0	0	0	0	0	0	0	0	0	0	1	高	17	0	<60
060481237001	Male	middle school	0	married	rural	no	No Depression	Y	Fair	Fair	0	0	0	0	0	0	0	0	0	0	0	0	0	0	0	0	高	14	0	≥60
060481237002	Female	middle school	1	married	rural	no	No Depression	N	Poor	Poor	0	1	0	0	0	0	0	1	0	0	0	0	0	0	1	1	高	11.5	1	≥60
060481235001	Male	high school+	0	married	rural	yes	No Depression	Y	Fair	Good	1	1	0	1	0	1	0	0	0	0	0	0	0	0	0	1	高	11.5	1	≥60
060481202001	Male	primary	0	married	rural	no	No Depression	Y	Good	Poor	1	1	0	0	0	0	0	0	0	0	0	0	0	0	0	0	高	10.5	0	≥60
060481214001	Male	primary	0	single	rural	yes	No Depression	N	Poor	Poor	1	1	0	0	0	0	0	1	1	0	0	0	0	0	0	0	高	11.75	1	≥60
060481206002	Male	middle school	1	married	rural	yes	No Depression	Y	Good	Poor	1	0	0	0	1	0	1	0	0	0	0	0	0	0	0	0	高	10.25	1	≥60
060481225002	Female	primary	0	married	rural	no	No Depression	N	Good	Poor	0	0	0	0	0	0	0	0	0	0	0	0	0	0	1	1	中	11.75	0	≥60
060481229002	Male	middle school	1	married	rural	yes	No Depression	Y	Poor	Poor	1	0	0	1	0	0	0	0	0	0	0	0	0	0	0	0	高	17.25	0	≥60
060481229001	Female	primary	1	married	rural	yes	Depression	N	Good	Good	0	0	0	0	0	0	1	0	0	0	0	1	0	0	0	1	中	15.75	1	≥60
060481215001	Male	middle school	1	married	rural	no	No Depression	N	Fair	Fair	0	1	0	0	1	0	0	0	1	0	0	0	0	0	1	1	高	12.5	1	≥60
060481215002	Female	primary	1	married	rural	no	No Depression	N	Good	Poor	0	0	0	0	0	0	0	1	0	0	0	0	0	0	0	1	低	16.25	0	<60
060481204002	Male	primary	1	married	rural	no	No Depression	N	Fair	Fair	1	1	0	0	1	0	0	0	0	0	0	0	0	1	0	0	中	9.75	1	≥60
060481204001	Female	Illiterate	1	married	rural	no	No Depression	N	Fair	Fair	0	1	0	0	0	0	0	1	0	0	0	0	0	0	0	0	低	12.25	1	≥60
060440124001	Male	middle school	1	single	rural	yes	Depression	N	Good	Poor	1	1	0	0	1	0	0	0	0	0	0	0	0	0	0	0	高	14	1	<60
060440131001	Male	middle school	1	married	rural	yes	No Depression	N	Fair	Fair	1	0	0	0	0	0	0	0	0	0	0	0	0	0	0	1	高	11.5	0	≥60
060440120002	Female	primary	0	single	rural	no	No Depression	N	Fair	Fair	0	0	0	0	0	0	0	0	0	0	0	0	0	0	0	0	低	9.5	0	≥60
060440106002	Male	high school+	1	married	rural	yes	No Depression	Y	Good	Good	1	1	0	0	0	0	0	0	1	0	0	0	0	0	0	0	低	13.75	1	≥60
060440117001	Female	primary	1	single	rural	no	Depression	N	Fair	Fair	0	1	0	0	0	0	0	1	1	0	0	0	1	0	0	0	中	14.25	1	≥60
060440107001	Female	primary	0	married	urban	no	Depression	N	Fair	Fair	0	1	0	0	1	1	0	0	1	0	0	0	0	0	1	1	中	12	1	<60
060440110001	Male	high school+	2	married	rural	yes	Depression	N	Fair	Fair	0	1	0	0	0	1	0	1	0	0	0	0	0	0	0	1	中	11.5	1	≥60
060440105002	Male	middle school	1	married	urban	yes	No Depression	Y	Fair	Good	1	0	0	0	1	0	0	1	0	1	1	0	0	0	0	0	中	17.75	1	≥60
060440139003	Male	primary	0	married	rural	yes	No Depression	Y	Good	Poor	1	1	0	0	0	0	0	0	0	0	0	0	0	0	0	0	高	18.5	0	<60
060440133001	Female	primary	1	single	rural	no	Depression	Y	Good	Poor	0	1	0	0	0	0	0	1	1	0	0	0	0	0	0	0	高	11	1	≥60
060440108002	Female	high school+	0	married	urban	no	No Depression	Y	Good	Good	0	0	0	0	0	0	0	0	0	0	0	0	0	0	0	0	中	11.25	0	≥60
060440127001	Male	primary	0	single	rural	no	No Depression	N	Poor	Poor	1	1	0	0	0	1	0	1	0	0	1	1	0	0	0	0	低	5.5	1	<60
060440104002	Male	primary	0	married	rural	yes	No Depression	N	Poor	Good	1	0	0	0	0	0	1	1	0	0	1	0	0	0	0	1	高	6.75	1	<60
060440136001	Male	high school+	0	married	rural	no	Depression	N	Good	Poor	0	1	0	0	1	0	0	0	1	0	0	0	0	0	0	0	高	15.75	1	<60
060440136002	Female	middle school	0	married	rural	no	Depression	Y	Good	Good	0	0	0	0	0	0	0	0	0	0	0	0	0	0	0	1	低	15.25	0	<60
060440115001	Male	middle school	0	married	rural	yes	Depression	N	Good	Good	1	0	0	0	0	0	0	0	0	0	0	0	0	0	0	0	高	8.25	0	<60
060440129002	Female	primary	0	married	rural	no	Depression	N	Fair	Fair	0	0	0	0	0	0	0	0	0	0	1	1	0	0	0	1	高	12	1	<60
060440126002	Female	primary	0	married	rural	no	Depression	N	Good	Poor	0	1	0	0	0	0	0	0	0	0	0	1	0	0	0	1	中	12	1	<60
060440132001	Male	primary	0	married	rural	no	Depression	N	Fair	Fair	1	0	0	1	1	0	0	1	1	0	0	1	0	0	0	1	中	16	1	<60
060440113001	Female	high school+	0	married	rural	no	No Depression	N	Fair	Fair	0	0	0	0	1	0	0	0	0	0	0	1	0	0	0	1	高	15.75	1	<60
060440113002	Male	primary	2	married	rural	no	Depression	N	Fair	Fair	1	0	0	0	0	0	0	0	0	0	0	0	0	0	0	1	高	8.75	0	<60
060440121002	Male	high school+	0	married	urban	yes	Depression	N	Good	Poor	0	1	0	0	0	0	0	0	0	0	0	0	0	0	0	1	中	10.5	0	<60
060440135002	Male	primary	1	married	rural	yes	No Depression	N	Fair	Good	1	0	0	0	0	0	0	0	0	0	0	0	0	0	0	0	中	11.5	0	<60
060440118001	Male	primary	0	single	urban	yes	Depression	Y	Poor	Poor	1	1	0	0	0	0	0	0	1	0	0	1	0	0	0	1	高	10.5	1	≥60
060440122001	Male	middle school	0	married	rural	yes	No Depression	Y	Fair	Good	1	0	0	0	0	0	0	0	0	0	0	0	0	0	0	0	高	16.5	0	≥60
060440114002	Female	middle school	1	married	rural	no	Depression	N	Good	Good	0	0	0	0	1	0	0	0	0	0	0	0	0	0	0	1	中	10.75	0	≥60
060440128001	Male	middle school	1	married	rural	yes	No Depression	N	Fair	Fair	0	1	0	0	0	0	0	0	0	1	0	0	0	0	1	1	高	11	1	≥60
060440128002	Female	middle school	1	married	rural	no	No Depression	N	Poor	Poor	0	1	0	0	0	0	0	1	0	0	0	0	0	0	0	1	中	17.75	1	≥60
060440111001	Male	primary	2	married	rural	yes	Depression	N	Fair	Fair	1	0	0	0	0	0	0	0	0	0	0	0	0	0	0	0	高	8	0	≥60
060440119001	Female	middle school	1	married	rural	no	No Depression	N	Good	Good	0	0	0	0	0	0	0	0	0	0	0	0	0	0	0	0	中	12	0	<60
060440103002	Male	primary	1	married	rural	yes	No Depression	Y	Fair	Fair	1	0	0	0	0	0	0	0	0	0	0	0	0	0	0	1	低	17.5	0	≥60
060440103001	Female	primary	0	married	rural	no	Depression	N	Fair	Fair	0	0	0	0	0	0	0	1	1	0	0	0	0	0	1	0	低	11.75	1	≥60
060440101001	Female	primary	0	single	rural	no	Depression	Y	Fair	Good	0	0	0	0	0	0	0	1	1	0	0	1	0	0	1	1	中	9	1	≥60
060440212001	Male	primary	0	married	rural	no	No Depression	N	Fair	Fair	1	1	0	0	0	0	0	0	0	0	0	0	0	0	0	1	高	16.25	0	<60
060440224001	Female	middle school	1	married	rural	no	No Depression	N	Good	Good	0	0	0	0	0	0	0	0	0	0	0	0	0	0	0	1	高	18.25	0	<60
060440216001	Male	primary	0	married	rural	yes	No Depression	N	Fair	Good	0	1	0	1	0	0	0	1	1	0	0	0	0	0	0	1	高	20	1	<60
060440216002	Female	high school+	0	married	rural	no	No Depression	Y	Fair	Good	0	0	0	0	0	0	0	0	0	0	0	0	0	0	0	1	中	15.75	0	<60
060440228002	Male	primary	0	married	rural	no	No Depression	Y	Fair	Fair	1	1	0	0	0	0	0	0	0	0	0	0	0	0	0	0	高	13.75	0	<60
060440228001	Female	primary	1	married	rural	no	No Depression	N	Fair	Good	0	1	0	0	1	0	0	0	1	0	0	0	0	0	0	0	高	12.5	1	<60
060440209002	Male	high school+	0	married	rural	yes	No Depression	Y	Good	Good	1	0	0	0	0	0	0	0	0	0	0	0	0	0	0	0	高	15.75	0	≥60
060440204001	Male	middle school	0	single	rural	yes	Depression	N	Fair	Fair	0	1	0	0	1	0	0	1	0	0	0	1	0	0	0	1	低	13	1	<60
060440221002	Male	middle school	0	married	rural	no	No Depression	Y	Fair	Good	1	0	0	0	0	0	0	0	0	0	0	0	0	0	0	1	高	14	0	<60
060440221001	Female	primary	0	married	rural	no	Depression	Y	Fair	Fair	0	1	1	0	0	0	0	1	0	0	0	0	0	0	0	1	高	7.25	1	≥60
060440201001	Male	primary	0	married	rural	no	No Depression	N	Poor	Poor	1	0	0	1	0	0	0	0	0	0	0	0	1	0	0	0	高	14.5	1	≥60
060440205002	Male	primary	1	married	rural	yes	No Depression	N	Good	Good	1	0	0	1	1	0	0	0	0	0	0	0	1	0	0	1	低	13.75	1	≥60
060440205001	Female	primary	1	married	rural	yes	Depression	N	Good	Good	0	1	0	1	0	0	0	1	0	0	0	0	0	0	0	0	中	11.5	1	≥60
060440222001	Male	primary	1	single	rural	no	No Depression	Y	Good	Good	1	0	0	0	0	1	0	0	1	0	0	1	0	0	0	0	低	13.5	1	≥60
060440214001	Male	middle school	0	married	rural	yes	No Depression	Y	Fair	Good	1	1	0	0	1	0	0	0	1	0	0	0	0	0	1	1	高	13.75	1	<60
060440214002	Female	middle school	0	married	rural	no	Depression	N	Fair	Fair	0	1	0	1	1	0	0	1	1	0	1	1	0	0	1	1	高	9	1	<60
060440215001	Male	primary	1	married	rural	no	Depression	N	Fair	Fair	1	0	0	0	0	0	0	1	0	0	0	0	0	0	0	1	高	11	0	≥60
060440220002	Female	high school+	0	married	rural	no	Depression	N	Good	Good	0	0	0	0	1	0	0	0	0	0	0	1	0	0	0	1	高	10	1	≥60
060440207001	Female	middle school	1	married	rural	no	Depression	N	Fair	Good	0	0	0	0	1	0	0	1	1	1	0	0	0	0	1	1	高	14.25	1	≥60
060440217001	Male	primary	0	married	rural	yes	Depression	Y	Fair	Good	1	1	0	0	0	0	0	1	0	0	0	1	0	0	0	1	中	15.5	1	<60
060440210001	Male	middle school	0	single	rural	no	Depression	Y	Fair	Fair	1	0	0	0	0	0	0	0	0	0	0	0	0	0	0	0	低	14.75	0	<60
060440213001	Male	middle school	1	married	rural	yes	No Depression	N	Poor	Good	1	0	0	1	0	0	0	0	0	0	0	0	1	0	0	0	中	13.75	1	<60
060440213002	Female	middle school	1	married	rural	no	No Depression	N	Fair	Fair	0	0	0	0	0	0	0	0	0	0	0	0	0	0	0	0	高	15.5	0	<60
060440225001	Female	middle school	0	married	rural	no	Depression	N	Fair	Fair	0	0	0	0	0	0	0	0	0	0	0	0	0	0	0	1	高	11.25	0	<60
060440306003	Male	middle school	1	married	rural	yes	No Depression	N	Fair	Fair	1	1	0	0	0	0	0	0	0	0	0	0	0	0	0	0	低	11	0	≥60
060440302001	Female	high school+	0	married	rural	no	Depression	Y	Fair	Fair	0	1	0	0	1	0	0	1	1	0	0	0	0	0	1	1	低	13.75	1	<60
060440309002	Male	high school+	0	married	rural	yes	Depression	N	Good	Good	1	1	0	0	1	0	0	0	0	0	0	0	0	0	0	1	高	13.25	1	≥60
060440309001	Female	primary	0	married	rural	no	Depression	N	Poor	Poor	0	1	0	0	1	1	0	1	1	0	0	1	0	0	0	1	高	13.5	1	≥60
060440305001	Female	primary	0	single	rural	no	Depression	N	Fair	Fair	0	0	0	0	1	0	0	0	0	0	0	0	0	0	0	0	高	8.5	0	≥60
060440328001	Male	primary	2	single	rural	no	No Depression	N	Fair	Fair	1	1	0	0	1	0	0	0	0	0	0	0	0	0	0	0	中	7.25	1	≥60
060440331001	Male	primary	0	married	rural	yes	Depression	N	Fair	Fair	1	0	0	0	0	0	0	0	0	0	0	0	0	0	0	0	高	12.5	0	<60
060440331002	Female	high school+	1	married	rural	no	No Depression	N	Fair	Fair	0	0	0	0	0	0	0	1	0	0	0	0	0	0	0	1	高	14	0	<60
060440320001	Female	primary	1	single	rural	no	Depression	N	Poor	Poor	0	1	1	0	0	0	0	0	0	0	0	0	0	0	0	1	低	12.75	1	≥60
060440303001	Male	high school+	0	single	urban	no	No Depression	N	Poor	Good	1	1	0	0	1	1	0	0	1	0	1	0	0	0	0	1	高	14	1	≥60
060440318002	Female	primary	0	married	rural	no	Depression	N	Good	Good	0	1	0	1	0	1	0	0	0	0	0	1	0	0	0	1	高	13	1	≥60
060440318001	Male	middle school	0	married	rural	no	No Depression	N	Poor	Poor	1	1	0	0	1	0	0	1	1	0	1	1	0	0	1	1	低	17.75	1	≥60
060440314001	Male	primary	1	married	rural	no	No Depression	Y	Fair	Good	1	0	0	0	0	0	0	0	0	0	0	0	0	1	0	1	低	12.5	0	≥60
060440325001	Male	primary	2	married	rural	yes	Depression	N	Fair	Fair	1	0	0	0	0	0	0	1	0	0	0	0	0	0	0	1	低	15.25	0	≥60
060440325002	Female	primary	1	married	rural	no	No Depression	N	Good	Poor	0	0	0	1	0	0	0	0	1	0	0	1	0	0	1	1	高	19	1	≥60
060440327001	Male	primary	0	married	rural	no	Depression	N	Fair	Good	1	0	0	0	1	0	1	1	1	0	1	1	0	1	0	1	中	14	1	≥60
060440327002	Female	middle school	0	married	rural	no	Depression	N	Good	Good	0	0	0	1	0	0	0	0	1	0	0	1	0	0	0	1	低	10	1	≥60
060440307001	Female	primary	0	married	rural	no	Depression	N	Poor	Poor	0	1	1	0	0	0	0	0	0	0	0	0	0	0	0	1	低	16.25	1	<60
060440323002	Male	primary	0	married	rural	no	Depression	N	Fair	Fair	1	1	0	1	1	0	0	0	1	0	0	1	0	0	1	1	高	9.75	1	<60
060440323001	Female	middle school	1	married	rural	no	Depression	N	Poor	Poor	0	1	0	0	1	0	0	1	1	0	0	1	0	0	0	1	高	8.5	1	<60
060440329001	Female	middle school	1	married	rural	no	No Depression	N	Fair	Fair	0	0	0	0	0	0	0	0	0	0	0	0	0	0	0	1	低	13.5	0	<60
060440319002	Male	primary	1	single	rural	no	Depression	N	Fair	Fair	1	1	0	0	1	0	0	0	1	1	0	1	0	0	1	0	高	15.25	1	≥60
060440313001	Female	middle school	0	married	rural	no	Depression	N	Fair	Good	0	0	0	1	0	0	0	1	0	0	0	1	0	0	0	1	高	17.5	1	<60
065546332001	Male	primary	1	single	rural	yes	Depression	Y	Good	Good	1	1	0	0	0	0	0	0	0	0	0	0	0	0	0	1	高	12.75	0	<60
065546320001	Female	primary	2	married	rural	no	No Depression	Y	Fair	Fair	0	1	0	0	1	0	0	1	0	0	0	1	0	0	0	1	高	11.25	1	≥60
065546309002	Male	Illiterate	1	married	rural	yes	Depression	N	Fair	Fair	1	1	0	0	0	0	0	1	0	0	0	1	0	0	0	1	高	10	1	<60
065546303002	Male	middle school	1	married	rural	yes	No Depression	N	Fair	Fair	1	0	0	1	0	0	0	0	1	0	0	1	0	0	0	1	高	14.5	1	<60
065546303001	Female	middle school	1	married	rural	no	No Depression	N	Fair	Fair	0	1	0	0	0	0	0	0	0	0	0	1	0	0	0	1	高	18.5	1	<60
065546331002	Male	primary	1	married	rural	no	No Depression	N	Fair	Fair	1	1	0	1	0	0	0	1	1	0	1	1	0	0	0	1	高	12	1	<60
065546331001	Female	primary	2	married	rural	no	No Depression	N	Fair	Fair	0	1	1	0	0	1	0	0	0	1	1	1	0	0	0	1	高	12.75	1	<60
065546338001	Female	middle school	1	married	rural	no	Depression	N	Fair	Good	0	0	0	0	0	0	0	0	0	0	0	1	0	0	0	0	中	13.25	0	<60
065546336002	Male	primary	1	married	rural	yes	No Depression	N	Fair	Fair	1	0	0	0	0	0	0	1	0	0	0	0	0	0	0	1	高	13.5	0	<60
065546336001	Female	primary	1	married	rural	yes	Depression	N	Poor	Poor	0	1	0	1	0	0	0	0	0	0	0	1	0	0	0	1	高	16.25	1	<60
065546321002	Male	high school+	1	married	rural	no	No Depression	N	Fair	Fair	1	0	0	0	0	0	0	0	0	0	0	1	0	0	0	1	高	11.75	0	≥60
065546312001	Male	primary	1	married	rural	no	No Depression	N	Poor	Poor	1	1	0	0	0	0	0	1	0	0	0	0	0	0	0	1	高	12.75	1	<60
065546312002	Female	Illiterate	2	married	rural	no	Depression	N	Good	Good	0	1	0	1	1	0	0	1	1	1	0	1	0	0	0	0	高	7.75	1	<60
065546323002	Male	primary	1	married	rural	no	Depression	N	Fair	Fair	1	0	0	0	1	0	0	0	0	0	0	1	0	0	0	1	高	11	1	≥60
065546315002	Male	primary	0	married	rural	yes	Depression	N	Poor	Poor	1	0	0	0	0	0	0	1	0	0	0	0	0	0	0	1	高	15	0	<60
065546315001	Female	middle school	0	married	rural	no	No Depression	Y	Good	Good	0	1	0	0	0	0	0	0	0	0	0	0	0	0	0	0	高	19.5	0	<60
065546325002	Male	middle school	1	married	rural	yes	No Depression	N	Fair	Fair	1	1	0	0	0	0	0	0	1	0	1	0	0	0	1	1	低	17.25	1	<60
065546333001	Female	Illiterate	1	married	rural	no	No Depression	Y	Good	Good	0	0	0	0	0	0	0	0	0	0	0	0	0	0	0	0	中	17	0	<60
065546329001	Female	middle school	0	married	rural	no	No Depression	N	Good	Good	0	1	0	0	0	0	0	0	1	0	0	0	0	0	1	1	高	9.75	1	<60
065546307001	Female	middle school	1	married	rural	no	Depression	N	Poor	Poor	0	1	0	0	1	0	0	1	0	0	0	1	0	0	0	1	中	12.75	1	≥60
065546337001	Female	primary	0	single	rural	no	Depression	N	Good	Good	0	1	0	0	1	0	0	0	0	0	0	1	0	0	0	1	中	15.25	1	<60
065546318001	Female	primary	1	married	rural	yes	No Depression	N	Fair	Fair	0	1	0	1	0	1	0	0	0	0	0	1	0	0	0	1	高	14.25	1	≥60
065546310002	Male	high school+	0	married	urban	no	No Depression	N	Good	Good	1	0	0	1	0	0	1	0	1	1	0	0	0	0	0	0	高	12.25	1	≥60
065546310001	Female	primary	0	married	urban	no	No Depression	Y	Good	Poor	0	1	0	0	0	0	0	1	0	0	1	0	0	0	0	0	高	12.75	1	≥60
065546316001	Female	primary	0	single	rural	no	Depression	N	Fair	Fair	0	1	0	0	1	0	0	1	1	0	0	1	0	0	0	1	低	12.25	1	≥60
065546328002	Male	primary	1	married	rural	yes	No Depression	Y	Fair	Fair	0	1	0	0	0	0	0	0	0	0	0	0	0	0	1	1	高	12.25	1	≥60
065546313001	Male	primary	1	married	rural	no	No Depression	N	Poor	Poor	1	0	0	0	0	0	0	1	0	0	0	0	0	0	0	1	高	17.75	0	<60
065546313002	Female	primary	1	married	rural	no	No Depression	N	Good	Poor	0	1	0	0	1	0	0	1	1	0	0	0	0	0	1	1	高	18	1	<60
065546131001	Male	primary	0	married	rural	no	No Depression	N	Fair	Fair	1	0	0	0	0	0	0	0	0	0	0	0	0	0	0	1	中	12.5	0	<60
065546131002	Female	primary	1	married	rural	no	Depression	N	Good	Good	0	1	0	0	0	0	0	1	0	0	0	0	0	0	0	1	高	14.75	1	<60
065546122002	Male	primary	1	married	rural	yes	No Depression	N	Fair	Fair	1	0	1	1	0	0	0	0	0	0	0	0	1	0	0	1	高	15.25	1	≥60
065546107001	Male	primary	1	married	rural	yes	No Depression	Y	Good	Good	1	0	0	0	0	0	0	1	0	0	0	0	0	0	0	0	中	9.5	0	<60
065546106002	Female	primary	0	married	rural	no	No Depression	Y	Fair	Fair	0	1	0	0	0	0	0	1	1	0	0	1	0	0	0	1	高	17.25	1	<60
065546115001	Male	primary	1	married	rural	yes	No Depression	Y	Good	Good	1	0	0	1	0	0	0	0	0	0	0	0	0	0	0	0	高	15	0	≥60
065546114001	Male	primary	1	married	rural	yes	No Depression	N	Fair	Fair	1	1	0	0	1	0	0	1	0	0	0	0	0	0	0	1	高	12	1	≥60
065546109002	Male	high school+	0	married	rural	yes	No Depression	Y	Fair	Fair	1	0	0	0	0	0	0	0	0	0	0	1	0	0	0	1	中	10.25	0	<60
065546109001	Female	middle school	0	married	rural	no	No Depression	Y	Good	Good	0	0	0	0	0	0	0	1	1	0	0	1	0	0	0	1	高	15.25	1	<60
065546130002	Male	middle school	0	married	rural	yes	No Depression	Y	Good	Poor	1	0	0	0	0	0	0	0	0	0	0	1	0	0	0	0	低	15.5	0	<60
065546130001	Female	primary	1	married	rural	no	Depression	N	Good	Poor	0	1	0	0	0	0	0	0	0	0	0	1	0	0	0	1	高	14	1	<60
065546111002	Male	middle school	0	married	rural	yes	No Depression	N	Fair	Good	1	0	0	0	0	0	0	1	0	0	0	0	0	0	0	1	高	13	0	≥60
065546111001	Female	high school+	0	married	rural	yes	Depression	N	Poor	Good	0	1	0	0	1	0	0	1	1	0	0	1	0	0	0	1	低	13.5	1	<60
065546132001	Male	primary	1	married	rural	yes	No Depression	Y	Good	Good	0	0	0	0	0	0	0	0	0	0	0	0	0	0	0	0	低	15.25	0	<60
065546132002	Female	primary	1	married	rural	no	No Depression	N	Fair	Fair	0	1	0	0	0	0	0	0	0	0	0	1	0	0	0	1	低	15.75	1	<60
065546119002	Male	middle school	1	married	rural	yes	No Depression	Y	Fair	Fair	1	0	0	0	0	0	0	0	0	0	0	0	0	0	0	1	高	14.75	0	<60
065546112001	Male	primary	1	married	rural	no	No Depression	Y	Good	Poor	1	1	0	0	0	0	0	0	0	1	0	1	0	0	0	0	低	12	1	≥60
065546112002	Female	primary	0	married	rural	no	Depression	N	Fair	Fair	1	1	0	0	1	0	0	0	0	0	1	1	0	0	0	1	低	7.75	1	≥60
065546125001	Male	primary	1	single	rural	yes	No Depression	Y	Good	Good	1	0	0	0	0	0	0	0	0	0	0	1	0	0	0	0	低	15.75	0	<60
065546105001	Male	primary	0	married	rural	yes	No Depression	N	Good	Poor	1	1	0	0	0	0	0	0	0	0	0	1	0	1	0	1	高	12	1	≥60
065546123001	Male	primary	1	married	urban	no	No Depression	N	Fair	Good	1	1	0	1	1	0	0	0	0	0	0	0	1	0	0	0	低	12.5	1	≥60
065546129001	Female	primary	1	married	rural	yes	No Depression	Y	Poor	Good	0	0	0	0	0	0	0	1	0	0	0	1	0	0	0	0	高	11.5	1	<60
065546113001	Female	high school+	1	married	rural	no	No Depression	N	Poor	Poor	1	1	0	0	0	0	0	1	1	1	1	1	0	0	1	1	高	14	1	<60
065546113002	Male	middle school	0	married	rural	yes	Depression	Y	Good	Good	1	0	0	0	0	0	0	1	0	0	0	1	0	0	0	0	高	14.5	1	<60
065546110002	Male	primary	2	married	rural	yes	No Depression	Y	Good	Good	1	0	0	0	0	0	0	0	0	0	0	0	0	0	0	0	高	14.25	0	<60
065546110001	Female	primary	1	married	rural	no	No Depression	N	Fair	Fair	0	0	0	0	0	0	0	1	0	0	0	0	0	0	1	1	高	16.75	1	<60
065546108001	Female	primary	1	single	rural	no	Depression	N	Fair	Fair	0	1	0	0	0	0	0	1	0	0	0	1	0	0	0	1	高	13.25	1	≥60
065546103002	Male	middle school	0	married	rural	yes	No Depression	Y	Fair	Good	0	0	0	0	0	0	0	0	0	0	0	0	0	0	0	0	中	12.25	0	≥60
065546126002	Male	primary	2	married	rural	yes	Depression	N	Poor	Poor	1	0	0	0	0	0	0	0	0	0	0	0	0	0	0	1	高	11.25	0	<60
065546126001	Female	primary	1	married	rural	yes	No Depression	Y	Fair	Fair	0	0	0	0	1	0	0	0	0	0	0	1	0	0	0	1	高	17.5	1	<60
065546127001	Female	primary	0	married	rural	yes	No Depression	N	Fair	Good	0	0	0	0	0	0	0	1	0	0	0	1	0	0	0	1	高	14.75	1	<60
065546102002	Male	middle school	0	married	rural	no	No Depression	Y	Fair	Good	1	0	0	0	0	0	0	0	0	0	0	0	0	0	0	1	高	13	0	<60
065546102001	Female	middle school	2	married	rural	no	No Depression	Y	Fair	Fair	0	1	0	0	0	0	1	0	1	0	0	0	0	0	0	1	高	9.5	1	<60
065546133001	Male	middle school	1	single	rural	yes	No Depression	Y	Good	Good	1	0	0	0	0	0	0	0	0	0	0	0	0	0	0	0	中	14	0	<60
065546116002	Male	primary	1	married	rural	no	No Depression	Y	Fair	Good	0	1	0	0	1	0	0	1	1	0	0	1	0	1	0	0	高	19	1	≥60
065546116001	Female	primary	0	married	rural	no	No Depression	N	Good	Good	0	1	1	1	0	0	0	1	0	0	0	1	0	0	0	0	中	11.5	1	≥60
065546104001	Male	middle school	2	married	rural	yes	Depression	N	Good	Good	1	1	0	0	0	0	0	1	0	0	0	0	0	0	0	0	中	8.5	1	<60
065546104002	Female	middle school	1	married	rural	no	Depression	N	Good	Good	0	1	0	1	0	0	0	1	1	0	0	1	0	0	0	1	高	12	1	<60
065546117002	Female	middle school	0	married	rural	yes	No Depression	Y	Good	Poor	0	0	0	1	0	0	0	0	0	0	0	1	1	0	0	1	高	16.25	1	<60
065546117001	Male	middle school	0	married	rural	yes	No Depression	Y	Fair	Good	1	1	0	0	0	0	0	0	0	0	0	1	0	0	0	1	高	14.5	1	<60
065546208001	Male	primary	0	married	rural	yes	Depression	N	Fair	Fair	1	1	0	1	1	0	0	1	0	0	0	1	1	0	0	1	高	13.75	1	≥60
065546217002	Male	primary	0	married	rural	yes	No Depression	N	Good	Poor	1	0	0	0	0	0	0	0	0	0	0	1	0	0	0	1	低	15.75	0	≥60
065546215002	Female	primary	1	married	rural	no	Depression	N	Poor	Poor	0	0	0	0	1	0	1	0	0	0	0	0	0	0	0	1	高	12	1	≥60
065546215001	Male	primary	1	married	rural	no	No Depression	N	Fair	Fair	1	0	0	0	1	0	0	1	0	0	0	0	0	0	0	1	高	10.25	1	≥60
065546230002	Male	middle school	1	married	rural	no	No Depression	Y	Fair	Fair	0	0	0	0	0	0	0	0	0	0	0	0	0	0	0	0	低	16	0	<60
065546222001	Male	high school+	0	married	rural	yes	Depression	N	Good	Good	1	0	0	0	1	0	0	1	0	0	0	0	0	0	0	1	中	18.25	1	<60
065546229002	Male	high school+	1	married	urban	yes	No Depression	Y	Good	Good	1	0	0	0	0	0	0	0	1	0	0	0	0	0	0	0	高	13.5	0	<60
065546229001	Female	high school+	0	married	urban	yes	Depression	N	Good	Good	0	0	0	0	0	0	0	0	0	0	0	0	0	0	0	1	高	15.75	0	<60
065546211001	Female	primary	2	married	rural	no	Depression	N	Fair	Fair	0	1	0	0	1	1	0	1	0	0	0	1	0	0	0	1	高	14.25	1	≥60
065546204001	Female	high school+	0	married	rural	yes	No Depression	N	Fair	Fair	0	1	0	1	1	0	0	1	0	0	0	0	0	0	0	1	高	20.25	1	<60
065546204002	Male	Illiterate	0	married	rural	yes	No Depression	N	Fair	Fair	1	1	0	1	1	1	0	1	1	0	1	0	1	0	1	1	高	8.75	1	≥60
065546209002	Male	primary	1	married	rural	yes	Depression	N	Good	Good	0	1	0	0	1	0	0	0	0	0	0	0	0	1	0	0	高	4.75	1	≥60
065546212001	Male	middle school	0	married	rural	yes	No Depression	N	Fair	Fair	1	0	0	0	1	0	0	1	0	0	0	0	0	0	0	1	中	13.5	1	≥60
065546203002	Male	high school+	0	married	rural	yes	No Depression	N	Poor	Good	1	1	0	0	0	0	0	1	1	0	1	0	0	0	0	1	中	15.75	1	≥60
065546203003	Female	primary	1	married	rural	no	Depression	N	Poor	Good	0	1	0	0	0	0	0	1	0	0	0	1	0	0	0	1	高	7.5	1	≥60
065546223001	Female	middle school	1	married	rural	no	No Depression	N	Fair	Fair	0	0	0	1	0	0	0	1	0	0	0	1	0	0	0	1	高	18.75	1	<60
065546201002	Female	primary	1	single	rural	no	Depression	N	Poor	Poor	0	1	0	1	1	0	0	1	1	1	0	0	0	0	1	1	高	8.75	1	≥60
065546224001	Female	primary	0	married	rural	no	No Depression	N	Fair	Fair	0	1	0	1	1	0	0	1	1	0	0	1	0	0	0	0	低	15.25	1	≥60
065546220001	Male	high school+	1	married	rural	no	No Depression	N	Good	Good	1	0	0	0	1	1	0	1	1	0	0	0	0	0	0	1	高	10.5	1	≥60
065546225002	Female	primary	0	married	rural	no	No Depression	N	Fair	Good	0	1	0	0	0	0	0	0	0	0	0	0	0	0	0	1	中	13.75	0	<60
065546227002	Male	primary	1	married	rural	yes	No Depression	Y	Fair	Good	1	1	0	0	0	0	0	0	0	0	0	0	0	0	0	0	低	12.75	0	<60
065546227001	Female	primary	1	married	rural	no	No Depression	N	Fair	Fair	0	1	0	0	0	0	0	0	0	0	1	0	0	0	0	1	高	13.25	1	<60
065546221002	Male	middle school	2	married	rural	no	No Depression	Y	Fair	Good	1	1	0	1	1	0	0	1	0	0	0	1	1	0	0	0	低	16	1	≥60
065546218002	Male	primary	1	married	rural	yes	No Depression	N	Fair	Fair	1	1	0	1	0	0	0	1	0	0	0	1	0	0	0	1	中	10	1	≥60
065546228001	Female	high school+	0	married	rural	no	Depression	N	Poor	Poor	0	0	0	0	1	0	0	1	0	0	0	0	0	1	0	1	低	19.5	1	<60
065546219002	Male	high school+	1	single	rural	no	No Depression	Y	Good	Poor	0	1	0	1	0	0	0	0	0	0	0	0	0	0	1	1	高	13.75	1	<60
065546207001	Male	primary	0	single	rural	yes	Depression	N	Poor	Poor	0	0	0	1	1	0	0	1	0	0	1	1	1	1	0	1	中	14.75	1	≥60
064604211001	Female	middle school	0	married	urban	no	No Depression	Y	Good	Poor	0	1	0	0	0	0	0	0	0	0	0	0	0	0	0	0	中	13.75	0	<60
064604204003	Male	high school+	1	married	urban	yes	No Depression	Y	Good	Good	1	0	0	0	0	0	0	0	1	0	0	0	0	0	0	1	中	19.75	0	<60
064604204002	Female	high school+	1	married	urban	no	No Depression	N	Fair	Good	0	0	0	0	0	0	0	0	1	0	0	0	0	0	0	0	高	18.5	0	<60
064604206002	Male	high school+	0	married	urban	yes	No Depression	N	Fair	Good	1	1	0	0	1	1	0	1	1	0	0	0	0	0	0	1	高	18.5	1	<60
064604206001	Female	high school+	0	married	urban	no	No Depression	N	Poor	Poor	0	0	0	0	0	0	0	1	0	0	0	0	0	0	0	1	高	18	0	<60
064604213001	Male	primary	1	married	urban	no	No Depression	Y	Fair	Fair	0	1	0	0	0	0	0	0	0	0	0	0	0	0	0	1	高	15	0	≥60
064604214002	Female	high school+	0	single	urban	no	No Depression	N	Good	Poor	1	0	0	0	1	0	0	0	0	0	0	0	0	0	0	0	中	19.75	0	≥60
064604218002	Female	middle school	0	married	urban	no	No Depression	N	Fair	Fair	0	0	0	0	1	0	0	0	0	0	0	1	0	0	0	1	高	15.5	1	<60
064604218001	Male	middle school	1	married	urban	yes	No Depression	Y	Fair	Fair	1	1	0	0	0	0	0	1	1	0	0	0	0	0	0	0	高	15	1	≥60
064604224001	Female	high school+	0	married	urban	no	No Depression	Y	Good	Good	0	0	0	0	0	0	0	0	0	0	0	1	0	0	0	0	中	16	0	<60
064604201002	Male	middle school	0	married	urban	no	Depression	N	Fair	Good	1	1	0	0	0	0	0	0	0	1	0	1	0	0	1	1	中	14.75	1	≥60
064604201001	Female	primary	1	married	urban	no	Depression	N	Fair	Good	0	1	0	0	1	0	0	0	0	0	0	0	0	0	0	1	中	17.75	1	<60
064604217002	Male	high school+	0	married	urban	no	Depression	N	Fair	Fair	1	0	0	0	0	1	0	1	0	0	0	0	0	1	0	0	中	15.25	1	≥60
064604217001	Female	primary	0	married	urban	no	No Depression	N	Fair	Fair	0	0	1	0	0	0	0	0	1	0	0	1	0	0	0	0	中	15.75	1	≥60
064604330002	Male	high school+	0	married	urban	yes	No Depression	Y	Fair	Fair	1	1	0	0	0	0	0	0	1	0	1	0	0	0	1	1	高	14.25	1	<60
064604323001	Female	middle school	0	single	urban	no	No Depression	Y	Good	Poor	0	0	0	0	0	0	0	0	0	0	0	0	0	0	0	0	高	8.5	0	≥60
064604310001	Male	high school+	0	married	urban	yes	No Depression	N	Fair	Fair	0	0	0	0	0	0	0	0	1	0	1	0	0	0	1	1	中	16.25	1	≥60
064604310002	Female	high school+	1	married	urban	no	No Depression	N	Fair	Fair	0	1	0	0	1	1	0	0	1	0	0	0	0	0	1	1	低	16.25	1	≥60
064604305001	Female	primary	1	single	urban	no	Depression	N	Poor	Poor	0	0	0	1	1	1	0	1	1	1	0	0	0	0	0	0	低	17	1	≥60
064604311002	Male	primary	0	married	urban	yes	No Depression	Y	Fair	Fair	1	1	0	0	1	0	0	0	1	0	0	0	0	0	1	1	低	14.5	1	≥60
064604311001	Female	primary	1	married	urban	no	No Depression	N	Good	Good	0	1	0	0	1	0	0	0	1	0	0	0	0	0	0	0	中	16.25	1	≥60
064604332001	Female	high school+	0	married	urban	no	No Depression	N	Fair	Fair	0	0	0	0	0	0	0	0	0	0	0	0	0	0	0	1	高	18.25	0	<60
064604306001	Male	primary	0	married	urban	no	Depression	N	Good	Good	1	0	0	0	0	0	0	1	0	0	0	0	0	0	0	0	中	14.5	0	≥60
064604319002	Male	middle school	0	married	urban	no	Depression	N	Good	Poor	1	1	0	0	1	0	0	0	1	0	0	1	0	0	1	1	高	16.75	1	<60
064604319001	Female	middle school	1	married	urban	no	No Depression	N	Good	Poor	0	0	0	0	0	0	0	0	0	0	0	0	0	0	0	0	高	18.5	0	<60
064604318002	Male	high school+	1	married	urban	no	No Depression	N	Fair	Fair	0	1	0	0	0	0	0	0	1	0	0	0	0	0	1	1	高	15.25	1	≥60
064604318001	Female	middle school	1	married	urban	no	No Depression	N	Good	Poor	0	1	1	0	1	0	0	0	1	0	0	0	0	0	1	1	中	18.25	1	≥60
064604315001	Female	middle school	0	married	urban	no	No Depression	N	Good	Poor	0	1	0	0	1	0	0	0	0	0	0	0	0	0	0	1	中	18.75	1	≥60
064604315002	Male	primary	0	married	urban	no	No Depression	Y	Good	Poor	1	0	0	0	0	0	0	0	0	0	0	0	0	0	0	0	中	16.25	0	≥60
064604303002	Male	high school+	0	married	urban	no	No Depression	Y	Good	Good	1	1	0	0	0	0	0	0	0	0	0	0	0	0	0	0	高	16.75	0	<60
064604303001	Female	high school+	0	married	rural	no	No Depression	N	Good	Poor	0	0	0	0	0	0	0	0	0	0	0	0	0	0	0	1	中	17.25	0	<60
064604317002	Female	middle school	1	married	urban	no	No Depression	N	Good	Good	0	1	0	0	1	0	0	0	0	0	0	0	0	0	1	1	高	17.25	1	≥60
064604307002	Male	middle school	1	married	urban	no	No Depression	N	Poor	Good	0	1	0	0	0	0	0	0	1	0	0	0	0	0	0	0	中	13.75	1	≥60
064604309001	Female	middle school	0	married	urban	no	No Depression	N	Good	Good	0	0	0	0	0	0	0	0	0	0	0	0	0	0	1	1	高	13.25	0	<60
064604108001	Female	primary	0	single	urban	no	Depression	Y	Good	Good	0	1	0	0	1	1	0	0	1	0	0	0	0	0	1	0	中	4.25	1	≥60
064604131002	Male	high school+	0	married	urban	no	No Depression	Y	Good	Good	1	0	0	0	0	0	0	0	0	0	0	0	0	0	0	0	高	17.75	0	<60
064604121001	Male	primary	0	single	urban	no	No Depression	N	Fair	Fair	0	1	0	1	1	1	0	1	1	0	0	1	1	0	0	1	高	14	1	≥60
064604135002	Male	high school+	1	married	urban	yes	No Depression	Y	Good	Good	1	0	0	0	0	0	0	0	1	0	0	0	0	0	0	0	低	17.5	0	<60
064604132002	Female	middle school	1	married	urban	no	No Depression	Y	Fair	Good	0	0	0	0	0	0	0	0	1	0	0	0	0	0	0	0	高	17.25	0	≥60
064604113002	Female	middle school	1	single	urban	no	No Depression	N	Good	Good	0	1	0	0	1	0	0	1	1	0	1	1	0	0	0	1	高	18.25	1	<60
064604128001	Male	middle school	0	married	urban	yes	No Depression	N	Fair	Fair	1	1	0	0	0	0	0	0	1	0	0	0	0	0	0	1	低	12.25	1	<60
064604128002	Female	middle school	0	married	urban	no	Depression	N	Good	Good	0	1	0	0	1	0	0	0	1	0	1	0	0	0	1	1	高	17	1	<60
064604105001	Male	high school+	0	married	urban	yes	No Depression	Y	Good	Good	1	1	0	0	1	1	0	0	1	0	0	0	0	0	0	0	中	14.25	1	≥60
064604105002	Female	primary	0	married	urban	no	No Depression	N	Fair	Fair	0	1	0	0	0	1	0	1	1	0	1	0	0	0	0	1	高	16.75	1	≥60
064604114001	Female	primary	1	single	urban	no	No Depression	N	Good	Good	0	1	0	0	1	0	0	0	0	0	0	0	0	0	0	0	中	11	1	≥60
064604107001	Female	middle school	0	married	urban	yes	No Depression	N	Fair	Good	1	0	0	0	0	0	0	0	0	0	0	0	0	0	1	1	中	14.25	0	<60
064604101002	Female	Illiterate	1	married	urban	no	No Depression	N	Good	Good	0	1	0	0	0	0	0	1	0	0	0	0	0	0	0	0	高	12	1	≥60
064604106002	Female	high school+	0	married	urban	no	No Depression	N	Fair	Good	0	1	0	0	0	0	0	0	0	0	0	0	0	0	0	0	高	12	0	<60
064604106001	Female	high school+	0	married	urban	no	No Depression	N	Good	Good	0	0	0	0	0	0	0	0	0	0	0	0	0	0	0	0	高	16.25	0	<60
064604130002	Male	high school+	0	married	urban	yes	No Depression	N	Good	Good	1	0	0	0	0	0	0	1	0	0	0	0	0	0	0	1	低	16.25	0	<60
064604130001	Female	high school+	0	married	urban	no	No Depression	Y	Good	Good	0	1	0	0	1	0	0	0	0	0	0	0	0	0	0	1	中	16.25	1	<60
064604110002	Male	primary	0	married	urban	no	No Depression	N	Fair	Good	0	1	0	0	1	0	0	1	0	0	0	0	0	0	0	0	低	11	1	≥60
064604102002	Male	middle school	0	married	urban	yes	No Depression	N	Good	Good	1	1	0	0	0	0	0	0	1	0	1	0	0	0	0	1	高	15.75	1	≥60
064604102001	Female	high school+	0	married	urban	no	No Depression	N	Fair	Good	0	1	0	1	1	0	0	1	1	0	0	0	1	0	0	1	高	20.5	1	≥60
064604125001	Male	middle school	0	married	urban	yes	No Depression	Y	Fair	Fair	1	0	0	0	0	0	0	0	1	0	0	0	0	0	1	1	高	15.75	1	≥60
064604125002	Female	middle school	0	married	urban	no	No Depression	N	Poor	Poor	1	0	0	1	1	0	1	0	1	1	1	1	0	0	0	1	中	15.25	1	≥60
064604120001	Female	primary	0	single	urban	no	No Depression	N	Fair	Fair	0	1	0	0	0	0	0	0	0	0	0	0	0	0	1	1	中	18	1	≥60
064604124001	Male	primary	0	married	urban	yes	No Depression	Y	Good	Good	1	1	0	0	0	0	0	0	1	0	0	0	0	0	0	0	高	8	1	≥60
064604122001	Male	middle school	1	married	urban	no	No Depression	Y	Good	Poor	1	1	0	0	1	1	0	0	1	0	0	0	0	0	1	1	高	13.5	1	<60
064604116001	Male	primary	0	married	urban	no	No Depression	Y	Good	Good	0	1	0	0	1	0	0	0	1	0	1	0	0	1	0	0	高	11.25	1	≥60
064604116002	Female	primary	1	married	urban	no	No Depression	N	Poor	Poor	0	1	0	1	1	0	1	1	1	1	1	1	0	1	1	1	高	16.75	1	≥60
064604111001	Male	middle school	0	married	urban	no	No Depression	Y	Good	Good	1	0	0	0	0	0	0	0	0	0	0	1	0	0	0	0	中	16.25	0	≥60
064604111002	Female	primary	0	married	urban	no	No Depression	N	Fair	Fair	0	1	1	0	1	0	1	1	1	1	1	1	0	1	1	1	低	16.5	1	≥60
064604115002	Male	primary	0	married	urban	yes	No Depression	Y	Poor	Poor	1	0	0	0	0	0	0	0	1	0	0	0	0	0	0	1	高	11.75	0	≥60
064604115001	Female	primary	0	married	urban	no	Depression	Y	Good	Poor	0	0	0	0	0	0	0	0	0	0	0	0	0	0	0	1	高	9.25	0	≥60
064604104001	Female	Illiterate	2	single	urban	no	Depression	N	Fair	Fair	0	0	0	0	1	0	0	1	1	0	0	0	0	0	0	1	高	13	1	<60
064604123001	Male	high school+	1	married	urban	no	Depression	N	Good	Poor	0	0	0	0	0	0	1	0	0	0	0	0	0	1	0	1	高	10.25	1	≥60
064604103002	Male	high school+	1	married	urban	no	No Depression	N	Good	Good	0	1	0	0	0	1	0	1	0	0	0	0	0	0	0	1	低	15.25	1	<60
064604126002	Female	primary	0	married	urban	no	Depression	N	Fair	Fair	0	1	0	1	1	0	1	0	0	1	1	0	1	1	0	1	高	18.5	1	≥60
064604126001	Male	primary	0	married	urban	no	No Depression	Y	Fair	Fair	1	1	0	0	0	0	0	0	1	0	0	0	0	0	0	0	高	12	1	≥60
064604117001	Male	primary	1	married	urban	no	No Depression	Y	Fair	Good	1	0	0	0	0	0	0	1	1	1	0	1	0	0	0	0	高	12.75	1	≥60
064604127001	Female	Illiterate	0	married	urban	no	Depression	N	Fair	Good	1	0	0	0	1	0	0	0	1	0	0	0	0	0	0	1	高	10	1	≥60
171159103002	Male	middle school	0	married	rural	no	No Depression	N	Fair	Good	1	0	0	0	0	0	0	1	0	0	0	1	0	0	0	1	低	10.75	1	<60
171159103001	Female	primary	0	married	rural	no	Depression	N	Good	Good	0	0	0	0	0	0	0	0	0	0	0	0	0	0	0	1	中	9.75	0	<60
171159134001	Female	primary	0	married	rural	no	Depression	N	Good	Poor	0	1	0	0	0	0	0	0	0	0	0	1	0	0	1	1	中	15.25	1	<60
171159134002	Male	middle school	1	married	rural	no	No Depression	N	Fair	Fair	1	1	0	0	0	0	0	1	0	0	0	0	1	0	0	1	低	15.5	1	≥60
171159127002	Male	primary	2	married	rural	yes	No Depression	N	Good	Good	1	1	0	0	0	0	0	0	0	0	1	0	0	0	0	0	中	14.25	1	≥60
171159105001	Male	Illiterate	0	married	rural	no	No Depression	N	Fair	Fair	1	0	0	1	1	0	0	0	0	0	1	0	1	0	1	1	低	8.5	1	≥60
171159105002	Female	primary	1	married	rural	no	No Depression	N	Fair	Good	1	0	0	0	0	0	0	0	0	0	0	0	0	0	0	1	低	8.5	0	≥60
171159104001	Male	primary	1	single	rural	no	No Depression	Y	Good	Poor	1	0	0	0	0	0	0	0	0	0	0	0	0	0	0	0	高	10.5	0	≥60
171159120001	Female	middle school	1	married	rural	no	No Depression	N	Good	Poor	0	0	0	0	0	0	0	0	0	0	0	0	0	0	0	0	高	15.5	0	<60
171159106001	Male	middle school	1	single	rural	no	No Depression	Y	Good	Good	1	0	0	0	0	0	0	0	0	0	0	0	0	0	0	0	高	12	0	<60
171159126001	Male	primary	1	married	rural	no	No Depression	N	Fair	Good	1	0	0	0	0	0	0	0	0	0	0	0	0	0	0	0	高	17.75	0	≥60
171159136001	Male	middle school	1	married	rural	no	Depression	Y	Fair	Good	1	0	0	0	0	0	0	0	0	0	0	0	0	0	0	0	高	16.5	0	<60
171159136002	Female	primary	0	married	rural	no	Depression	Y	Good	Poor	0	1	0	0	0	1	0	0	0	0	1	1	0	0	0	1	中	12.75	1	<60
171159125001	Female	primary	0	married	rural	no	Depression	Y	Fair	Good	0	0	0	0	1	0	0	0	0	0	0	0	0	0	0	1	中	15	0	≥60
171159124002	Male	middle school	1	single	rural	yes	No Depression	N	Fair	Fair	1	1	0	0	1	0	0	0	0	0	0	0	0	0	0	0	高	13	1	≥60
171159130001	Male	middle school	0	married	rural	no	Depression	Y	Fair	Fair	1	0	0	1	1	0	0	1	0	0	0	1	0	0	0	1	高	18.5	1	<60
171159130002	Female	middle school	1	married	rural	no	No Depression	N	Fair	Fair	0	0	0	0	0	0	0	0	0	0	1	0	0	1	0	1	高	18.5	1	<60
171159132001	Male	high school+	1	married	rural	no	No Depression	N	Good	Good	1	0	0	0	0	0	0	0	1	0	0	0	0	0	0	1	高	12.25	0	<60
171159132002	Female	middle school	0	married	rural	no	No Depression	Y	Good	Good	0	0	0	0	0	0	0	0	0	0	0	0	0	0	0	0	中	12.25	0	<60
171159112001	Male	high school+	0	single	rural	no	Depression	N	Fair	Good	1	1	0	0	0	0	0	1	0	0	0	0	0	0	0	0	高	13.5	1	≥60
171159135002	Male	middle school	2	married	rural	yes	No Depression	Y	Good	Good	1	0	0	0	0	0	0	0	0	0	0	0	0	0	0	0	高	12.75	0	<60
171159135001	Female	middle school	1	married	rural	no	Depression	Y	Fair	Fair	0	0	0	0	0	0	0	0	0	0	0	0	0	0	0	0	高	19.75	0	<60
171159115001	Male	primary	0	single	rural	no	Depression	Y	Good	Good	1	1	0	0	0	0	0	0	1	1	0	1	0	0	0	1	高	13	1	<60
171159108001	Male	primary	0	single	rural	no	No Depression	Y	Good	Good	1	0	0	0	0	0	0	0	0	0	0	0	0	0	0	1	高	15.75	0	≥60
171159107001	Male	high school+	1	married	rural	no	No Depression	N	Good	Good	1	0	0	0	0	0	0	0	0	0	0	0	0	0	1	0	高	13.5	0	<60
171159107002	Female	middle school	1	married	rural	no	Depression	N	Good	Good	0	0	0	0	0	0	0	0	0	0	0	0	0	0	0	1	高	18	0	<60
171159109002	Male	middle school	0	married	rural	no	No Depression	Y	Good	Poor	1	0	0	1	0	0	0	1	0	0	0	0	0	0	0	0	高	15.5	1	<60
171159119001	Male	middle school	1	married	rural	yes	No Depression	N	Fair	Fair	1	0	0	0	0	0	0	0	0	0	0	0	0	0	0	0	高	15.25	0	<60
171159133001	Male	primary	1	single	rural	yes	No Depression	N	Poor	Good	1	0	0	0	1	0	0	0	0	0	0	0	0	0	0	0	低	11.25	0	≥60
171159101002	Male	high school+	0	married	rural	no	Depression	N	Fair	Fair	1	0	0	1	0	0	0	0	0	0	0	0	0	0	0	1	高	8.75	0	<60
171159101001	Female	middle school	0	married	urban	no	Depression	N	Good	Poor	0	1	0	0	0	0	0	1	0	0	0	0	0	0	0	1	高	11	1	<60
171159211001	Male	middle school	0	married	rural	yes	No Depression	N	Good	Good	1	1	0	0	0	0	0	0	0	0	0	0	0	0	0	0	低	5.75	0	≥60
171159211002	Female	high school+	0	married	rural	no	No Depression	N	Fair	Fair	0	0	0	1	0	0	0	0	0	0	0	1	0	0	0	0	中	13.25	1	<60
171159230001	Female	middle school	1	single	rural	no	Depression	N	Fair	Fair	0	0	0	0	0	0	0	1	0	0	0	0	0	0	0	1	高	8.5	0	<60
171159214001	Male	primary	0	married	rural	yes	Depression	N	Good	Good	1	0	0	0	0	0	0	0	0	0	0	0	0	0	0	1	高	11.75	0	≥60
171159201001	Female	primary	0	married	urban	no	No Depression	N	Fair	Fair	1	0	0	0	0	0	0	0	0	0	0	0	0	0	0	1	高	14.5	0	<60
171159210001	Male	primary	0	married	rural	no	No Depression	N	Poor	Poor	1	1	0	1	0	0	0	1	0	0	0	0	1	0	0	1	高	10.75	1	≥60
171159205002	Male	primary	0	married	rural	yes	No Depression	Y	Good	Good	1	0	0	0	0	0	0	0	0	0	0	0	0	1	0	0	高	12.25	0	<60
171159205001	Female	primary	1	married	rural	no	Depression	Y	Good	Poor	0	0	0	0	0	0	1	1	0	0	0	0	0	1	0	1	高	9.5	1	<60
171159215002	Male	middle school	0	married	rural	yes	No Depression	Y	Good	Poor	1	0	0	0	0	0	0	0	0	0	0	0	0	0	0	0	高	12	0	≥60
171159219001	Female	middle school	1	married	rural	no	Depression	N	Fair	Fair	1	1	0	0	0	0	0	0	0	0	0	0	0	0	0	1	低	15.5	0	<60
171159235002	Male	middle school	0	married	urban	no	No Depression	N	Fair	Good	1	1	0	0	0	0	0	0	1	0	0	0	0	0	1	0	中	14	1	<60
171159235001	Female	middle school	0	married	urban	no	No Depression	Y	Good	Good	0	0	0	0	0	0	0	0	0	0	0	0	0	0	0	0	中	19	0	<60
171159225002	Male	primary	1	married	rural	no	Depression	Y	Good	Good	0	1	0	0	0	0	0	0	0	0	0	0	0	0	0	0	高	12	0	≥60
171159234001	Male	middle school	0	married	urban	yes	No Depression	Y	Fair	Fair	1	1	0	0	0	0	0	0	0	0	0	0	0	0	0	0	中	19.5	0	<60
171159220001	Male	primary	1	married	urban	no	No Depression	N	Good	Good	1	1	0	0	0	0	0	0	0	0	0	0	0	0	0	0	高	10.25	0	<60
171159207001	Male	middle school	1	married	urban	yes	No Depression	Y	Fair	Good	1	0	0	0	0	0	0	0	0	0	0	0	0	0	0	0	高	16.75	0	≥60
171159207002	Female	high school+	1	married	urban	no	No Depression	N	Fair	Fair	0	0	0	0	0	0	0	1	0	0	0	1	0	0	0	1	中	19.25	1	<60
171159208001	Male	primary	0	married	rural	no	No Depression	N	Fair	Fair	1	1	0	0	0	0	0	0	1	0	0	1	0	0	0	1	高	11.25	1	≥60
171159208002	Female	primary	0	married	rural	no	Depression	N	Fair	Fair	0	1	0	0	1	0	0	1	1	0	0	0	0	0	0	1	高	13.5	1	≥60
171159204002	Male	middle school	0	married	rural	no	No Depression	Y	Poor	Good	1	1	0	0	0	0	0	0	0	0	0	0	0	0	1	0	高	12.75	1	≥60
171159204001	Female	primary	1	married	rural	no	Depression	Y	Fair	Fair	0	1	0	0	0	0	0	0	0	0	0	0	0	0	0	0	高	10.5	0	≥60
171159206002	Female	primary	2	married	rural	no	Depression	N	Good	Poor	0	1	0	0	1	1	0	0	0	0	0	1	0	1	0	1	中	14	1	≥60
171159232001	Female	high school+	1	married	rural	no	No Depression	Y	Good	Good	0	0	0	0	0	0	0	0	0	0	0	0	0	0	0	0	高	17	0	<60
171159233001	Female	middle school	0	married	rural	no	No Depression	Y	Good	Good	0	1	0	0	0	0	0	0	1	0	0	0	0	0	1	1	高	16.75	1	<60
171159229002	Male	primary	1	married	rural	no	No Depression	Y	Good	Good	1	1	0	0	0	0	0	1	1	0	0	0	0	0	1	1	高	16.25	1	<60
171159229001	Female	primary	1	married	rural	no	Depression	N	Fair	Fair	0	1	0	0	0	0	0	1	0	0	0	0	0	0	0	1	高	16	1	<60
171159226001	Male	primary	0	married	rural	no	Depression	N	Fair	Fair	1	1	0	0	1	0	0	0	1	0	0	0	0	0	0	1	中	12.75	1	≥60
171159226002	Female	primary	0	married	urban	no	Depression	N	Good	Poor	0	1	0	0	0	0	0	0	0	0	0	0	0	0	0	0	高	14.5	0	≥60
171159223002	Female	middle school	1	married	rural	no	No Depression	N	Fair	Fair	1	1	0	0	0	0	0	1	0	0	0	0	0	0	0	1	中	9.5	1	≥60
171159228002	Male	middle school	0	married	rural	yes	No Depression	N	Good	Good	1	0	0	1	1	0	0	0	0	0	0	1	1	0	0	1	低	11.25	1	<60
171159228001	Female	middle school	1	married	rural	no	No Depression	N	Good	Poor	0	0	0	0	1	0	0	0	1	0	0	1	0	0	0	1	中	15.5	1	<60
171159202002	Male	middle school	0	married	urban	no	No Depression	Y	Fair	Good	1	0	0	0	0	0	0	0	0	0	0	0	0	0	0	1	高	18.5	0	<60
171159202001	Female	middle school	0	married	urban	no	Depression	Y	Good	Good	0	0	0	0	0	0	0	0	0	0	0	0	0	0	0	0	高	14.5	0	<60
171159217002	Female	primary	0	married	urban	no	No Depression	N	Good	Good	0	1	0	1	0	0	0	1	1	0	0	0	0	0	1	0	高	16.75	1	<60
171159217001	Male	middle school	0	married	rural	no	No Depression	N	Good	Good	1	1	0	0	0	0	0	0	0	0	0	1	0	0	0	0	高	13.5	1	<60
171159311002	Female	primary	1	married	rural	no	Depression	N	Good	Good	0	1	0	1	0	0	0	1	1	0	0	0	0	0	1	0	低	11.5	1	≥60
171159311001	Male	high school+	0	married	rural	no	Depression	N	Fair	Fair	1	0	0	1	0	0	0	0	1	0	0	1	0	0	0	1	高	16	1	<60
171159302002	Male	primary	1	married	rural	no	No Depression	N	Fair	Fair	0	0	0	0	0	0	0	1	0	0	0	0	0	0	0	1	中	12	0	≥60
171159312002	Male	primary	0	married	urban	no	Depression	N	Fair	Fair	1	1	0	0	0	0	1	0	0	0	0	1	0	0	0	1	中	10	1	≥60
171159325001	Male	high school+	0	married	urban	no	No Depression	Y	Fair	Fair	1	1	0	0	0	0	0	0	0	0	0	0	0	0	0	0	高	16.5	0	<60
171159325002	Female	primary	0	married	urban	no	Depression	N	Fair	Fair	1	0	0	0	0	0	0	0	0	0	0	1	0	0	1	1	高	11	1	<60
171159304001	Female	primary	0	single	rural	no	No Depression	Y	Good	Good	1	0	0	1	0	0	0	0	1	0	0	0	1	0	0	0	高	14	1	≥60
171159313001	Female	primary	1	married	rural	no	No Depression	N	Fair	Fair	0	0	0	0	0	0	0	1	0	0	0	0	0	0	0	1	高	12.25	0	≥60
171159301001	Male	primary	1	single	rural	no	Depression	N	Poor	Poor	1	1	0	0	1	0	0	0	0	0	0	1	0	0	0	0	低	9	1	≥60
171159326002	Female	primary	0	married	rural	yes	No Depression	N	Good	Poor	0	0	0	0	0	0	0	0	0	0	0	0	0	0	0	0	高	15.75	0	<60
171159310002	Male	primary	0	married	rural	yes	Depression	Y	Fair	Good	1	0	0	0	0	0	0	0	0	0	0	0	0	0	0	1	高	11.25	0	≥60
171159310001	Female	primary	0	married	rural	no	Depression	N	Fair	Fair	0	0	0	0	1	0	0	1	0	0	0	1	0	0	0	1	中	13	1	≥60
171159316002	Male	primary	1	married	rural	no	No Depression	N	Good	Good	1	1	0	0	0	1	0	0	0	0	0	1	0	0	1	0	低	4.75	1	≥60
171159314001	Male	primary	1	single	rural	yes	Depression	N	Fair	Fair	1	0	0	0	1	0	0	0	0	0	1	0	0	0	0	1	高	5	1	≥60
171159303001	Female	Illiterate	0	married	rural	no	Depression	Y	Fair	Fair	0	0	0	0	0	0	0	0	0	0	0	0	0	0	0	0	高	9.5	0	<60
175531220001	Male	high school+	0	married	rural	no	No Depression	N	Good	Good	1	1	0	0	0	0	0	0	1	0	0	0	0	0	0	0	高	11	1	<60
175531220002	Female	high school+	0	married	rural	no	No Depression	N	Poor	Poor	0	0	0	0	0	0	0	1	0	0	0	0	0	0	0	1	中	13.75	0	<60
175531229001	Male	primary	1	married	rural	no	No Depression	N	Good	Good	1	0	0	0	0	0	0	0	0	0	0	0	0	0	0	0	高	11	0	≥60
175531209001	Male	middle school	1	single	rural	no	No Depression	N	Fair	Fair	1	0	0	0	0	0	0	0	0	0	0	0	0	0	0	1	中	8.25	0	≥60
175531201002	Male	primary	1	single	rural	yes	No Depression	N	Good	Good	1	0	0	0	0	0	0	0	0	0	0	0	0	0	0	0	高	16.5	0	≥60
175531216001	Male	middle school	1	married	rural	no	Depression	Y	Fair	Fair	1	0	0	0	0	1	0	0	1	0	0	0	0	0	0	0	低	11.75	1	<60
175531222002	Female	primary	0	married	rural	no	Depression	N	Fair	Fair	0	0	0	0	0	0	0	1	1	0	0	0	0	0	0	1	高	12.5	1	≥60
175531226002	Male	middle school	0	married	urban	yes	No Depression	Y	Good	Good	1	0	0	1	0	0	0	0	1	0	0	0	0	0	0	1	高	15.5	1	<60
175531211002	Male	middle school	1	married	rural	no	No Depression	N	Good	Good	0	0	0	0	0	0	0	1	0	0	0	0	0	0	0	0	中	13.5	0	≥60
175531211001	Female	primary	0	married	rural	no	No Depression	Y	Fair	Good	0	0	0	0	0	0	0	0	0	0	0	0	0	0	0	0	中	10	0	≥60
175531224001	Male	middle school	1	married	rural	yes	No Depression	N	Good	Good	1	0	0	0	1	0	0	0	1	0	0	0	0	0	0	1	中	10.75	1	≥60
175531224002	Female	primary	1	married	rural	no	No Depression	N	Good	Poor	0	0	0	0	0	0	0	1	0	0	0	0	0	0	0	1	低	14	0	≥60
175531214002	Male	middle school	1	married	rural	no	Depression	N	Fair	Good	1	0	0	0	0	0	0	0	0	0	0	0	0	0	0	0	高	9.25	0	≥60
175531214001	Female	middle school	1	married	rural	no	No Depression	N	Good	Good	0	1	0	1	0	0	0	0	1	0	1	0	1	0	1	0	低	19.25	1	≥60
175531219002	Male	primary	1	married	urban	no	No Depression	N	Good	Poor	1	1	0	0	0	1	0	1	1	0	0	0	1	0	1	1	高	12.75	1	≥60
175531219001	Female	primary	2	married	urban	no	No Depression	N	Good	Good	0	0	0	0	0	0	0	0	1	0	0	0	0	0	1	0	中	11.75	1	≥60
175531206001	Male	primary	0	single	rural	no	Depression	N	Poor	Poor	0	0	0	0	0	0	0	0	0	0	1	0	0	0	0	1	高	12.5	0	≥60
175531217001	Female	primary	0	single	rural	no	Depression	Y	Good	Good	0	1	0	0	0	0	0	0	0	0	0	0	0	0	0	0	中	12.75	0	≥60
175531221001	Female	primary	0	married	rural	no	Depression	N	Fair	Fair	0	0	0	0	1	0	0	0	1	0	0	0	0	0	0	0	高	18.75	1	≥60
175531210001	Male	middle school	1	married	rural	no	No Depression	N	Good	Poor	1	0	0	1	0	0	0	0	0	0	0	1	0	0	0	1	低	14.5	1	<60
175531210002	Female	primary	0	married	rural	no	Depression	N	Fair	Fair	0	0	0	0	0	0	0	0	0	0	0	0	0	0	0	1	高	12.25	0	<60
175531204002	Male	high school+	1	married	rural	yes	No Depression	Y	Fair	Good	0	0	0	0	0	0	0	0	0	0	0	1	0	0	0	0	中	17.75	0	<60
175531204001	Female	middle school	1	married	rural	no	No Depression	Y	Good	Poor	0	0	0	0	0	0	0	0	0	1	0	0	0	0	0	0	中	11.25	0	<60
175531212001	Male	middle school	1	married	rural	no	No Depression	N	Poor	Poor	1	1	0	0	0	0	0	0	0	0	0	0	0	0	0	0	低	11	0	≥60
175531212002	Female	middle school	2	married	rural	no	No Depression	N	Good	Good	0	1	0	0	0	0	0	0	0	0	0	0	0	0	0	0	低	12.5	0	≥60
175531225002	Male	middle school	1	married	urban	yes	No Depression	Y	Poor	Good	0	0	0	1	0	0	0	0	1	1	1	1	1	0	0	1	高	14.75	1	<60
175531230001	Male	high school+	1	married	rural	no	No Depression	N	Fair	Fair	0	1	0	0	0	0	0	0	0	0	0	0	0	0	0	0	高	14	0	<60
175531202001	Male	primary	0	married	rural	no	No Depression	N	Fair	Good	1	0	0	0	0	0	0	0	0	0	0	0	0	0	0	0	高	10.75	0	≥60
175531228001	Female	primary	1	married	rural	no	No Depression	N	Fair	Fair	0	0	0	0	0	0	0	0	0	0	0	0	0	0	0	1	中	13.25	0	<60
175531228002	Male	primary	1	married	rural	yes	No Depression	N	Good	Poor	1	0	0	0	0	0	0	0	0	0	0	1	0	0	0	1	高	14	0	<60
175531208002	Female	primary	0	married	rural	no	Depression	N	Fair	Fair	0	0	0	0	1	0	0	0	0	0	0	0	0	0	0	0	低	7.5	0	≥60
175531233001	Female	middle school	2	married	rural	no	No Depression	N	Fair	Fair	0	0	0	0	0	0	0	0	0	0	0	0	0	0	0	1	低	16.5	0	<60
175531115002	Male	high school+	1	married	urban	yes	No Depression	Y	Good	Good	1	1	0	0	1	0	0	0	1	0	0	0	0	0	1	1	中	14	1	<60
175531116001	Male	middle school	1	married	urban	no	No Depression	N	Fair	Fair	1	1	0	0	0	1	0	1	1	0	1	0	0	0	0	1	高	14.5	1	<60
175531116002	Female	middle school	1	married	urban	no	No Depression	N	Good	Good	0	0	0	0	0	0	0	0	0	0	0	0	0	0	0	0	中	15.25	0	<60
175531128001	Male	middle school	0	married	urban	no	No Depression	Y	Fair	Good	1	0	0	0	0	0	0	0	1	0	0	1	0	0	0	0	中	14.75	1	≥60
175531128002	Female	middle school	0	married	urban	no	Depression	N	Fair	Fair	0	1	0	0	1	1	0	0	1	0	0	0	0	0	1	0	中	10.75	1	≥60
175531121001	Female	middle school	1	married	urban	no	Depression	N	Poor	Poor	0	1	0	0	0	0	0	0	0	0	0	0	0	0	0	1	高	13	0	<60
175531106003	Male	high school+	1	married	urban	no	No Depression	N	Fair	Fair	1	0	0	0	1	0	0	0	1	0	0	0	0	0	0	1	中	17	1	<60
175531127001	Female	middle school	0	single	rural	no	Depression	N	Good	Poor	0	1	0	0	0	0	0	1	1	0	0	1	0	0	1	1	低	10.5	1	≥60
175531113001	Male	middle school	1	married	urban	no	No Depression	Y	Poor	Poor	0	0	0	0	0	0	0	0	0	0	0	0	0	0	0	1	高	17.25	0	≥60
175531113002	Female	middle school	1	married	urban	no	No Depression	N	Fair	Fair	0	1	0	0	1	1	0	0	1	0	0	1	0	0	0	1	高	13.25	1	≥60
175531107002	Male	middle school	0	married	urban	yes	No Depression	Y	Good	Poor	1	1	0	0	0	0	0	0	1	0	0	0	0	0	1	1	高	13.25	1	≥60
175531107001	Female	middle school	0	married	rural	no	No Depression	N	Fair	Fair	0	1	1	0	0	0	0	0	1	0	1	0	0	0	0	1	中	15.25	1	≥60
175531125001	Female	high school+	0	married	urban	no	Depression	Y	Good	Good	0	0	0	0	0	0	0	0	0	0	0	1	0	0	0	1	高	15.25	0	<60
175531125002	Male	middle school	2	married	urban	no	No Depression	N	Fair	Fair	1	0	0	0	0	0	0	0	0	0	0	0	0	0	0	1	低	15.25	0	<60
175531118001	Female	primary	0	married	urban	no	No Depression	N	Good	Poor	1	1	0	0	0	0	0	0	0	0	0	0	0	0	0	1	低	11.5	0	≥60
175531132001	Male	high school+	0	married	urban	yes	No Depression	Y	Good	Good	1	0	0	1	0	0	0	0	1	1	0	1	0	0	0	1	低	15.75	1	<60
175531132002	Female	high school+	1	married	urban	no	No Depression	Y	Good	Good	0	0	0	0	0	0	0	0	0	0	0	0	0	0	0	0	中	18	0	<60
175531122002	Female	middle school	1	married	urban	no	No Depression	N	Good	Good	0	0	1	0	0	0	0	0	0	0	0	0	0	0	1	0	高	11	1	<60
175531111002	Male	middle school	1	married	urban	no	No Depression	Y	Fair	Fair	1	0	0	0	1	0	0	1	0	0	0	0	0	0	0	0	中	13.25	1	≥60
175531111001	Female	primary	1	married	urban	no	No Depression	N	Fair	Good	0	0	0	0	0	0	0	0	0	0	0	0	0	0	0	1	低	11	0	≥60
175531117001	Male	high school+	0	married	urban	no	Depression	N	Fair	Fair	1	1	0	0	0	1	0	0	0	0	0	0	0	0	0	0	中	10.5	1	≥60
175531117002	Female	middle school	0	married	urban	no	Depression	Y	Fair	Fair	0	0	0	0	0	0	0	0	1	0	0	0	0	0	0	1	中	11.75	0	≥60
175531112002	Male	high school+	1	married	urban	no	No Depression	N	Fair	Good	0	1	0	1	1	0	0	1	1	1	1	1	0	1	1	0	中	11	1	≥60
175531112001	Female	middle school	1	married	urban	no	No Depression	N	Good	Good	0	0	0	0	1	0	0	1	1	0	0	1	0	0	0	1	高	18.75	1	≥60
175531108002	Male	high school+	1	married	urban	no	No Depression	Y	Good	Good	1	0	0	0	0	0	0	0	0	0	0	0	0	0	0	1	中	18	0	<60
175531133002	Male	high school+	0	married	urban	yes	No Depression	Y	Good	Good	1	0	0	0	1	0	0	0	1	0	0	0	0	0	1	0	高	20.5	1	<60
175531133001	Female	high school+	0	married	urban	no	Depression	N	Good	Good	0	0	0	0	0	0	0	0	0	0	0	1	0	0	0	0	高	18.25	0	<60
175531103002	Male	high school+	0	married	urban	no	No Depression	N	Poor	Poor	1	1	0	0	0	1	0	0	0	0	0	0	0	0	0	0	中	16	1	≥60
175531103001	Female	high school+	1	married	urban	no	No Depression	Y	Good	Good	0	0	0	0	0	0	0	1	0	0	0	0	0	0	0	0	高	14.75	0	≥60
175531104001	Male	high school+	1	married	urban	yes	No Depression	Y	Good	Good	1	0	0	0	1	0	0	0	0	0	0	0	0	0	1	0	高	15.5	1	≥60
175531104002	Female	middle school	1	married	urban	no	No Depression	Y	Good	Good	0	0	0	0	0	0	0	0	0	0	0	0	0	0	0	0	中	14.75	0	<60
175531101001	Male	high school+	1	married	urban	yes	No Depression	Y	Good	Good	0	1	0	0	1	0	0	0	1	0	0	0	0	0	0	1	高	15	1	≥60
175531102001	Female	high school+	0	married	urban	no	Depression	N	Good	Good	0	0	0	0	0	0	0	0	0	0	1	0	0	0	0	1	低	19.5	0	<60
175531102002	Male	middle school	0	married	urban	no	No Depression	N	Good	Good	1	1	0	0	0	0	0	0	0	0	0	0	0	0	0	1	中	15.75	0	<60
175531129002	Male	high school+	1	married	urban	no	No Depression	N	Fair	Fair	1	0	0	0	1	0	0	0	1	0	0	0	0	0	0	1	中	14.75	1	<60
175531105001	Male	middle school	1	married	urban	no	No Depression	N	Fair	Fair	1	1	0	0	1	0	0	0	1	0	0	0	0	0	1	1	高	15.75	1	≥60
175531105002	Female	high school+	1	married	urban	no	No Depression	Y	Good	Good	0	0	0	0	0	0	0	0	1	0	0	0	0	0	0	0	高	18.25	0	≥60
175531120002	Female	high school+	1	married	urban	no	No Depression	N	Poor	Poor	0	0	0	0	0	0	0	1	1	0	0	0	0	0	0	1	高	9.25	1	≥60
175531130001	Male	high school+	1	married	urban	no	No Depression	N	Good	Good	1	1	0	0	0	0	0	0	1	0	0	1	0	0	0	1	低	15	1	<60
175531130002	Female	high school+	1	married	urban	no	No Depression	Y	Good	Good	0	0	0	0	0	0	0	0	0	0	0	0	0	0	0	0	中	17	0	<60
175531119002	Male	high school+	1	married	urban	no	No Depression	Y	Good	Good	1	0	0	0	0	0	0	1	1	0	0	0	0	0	0	1	低	16.5	1	<60
175531119001	Female	middle school	0	married	urban	no	Depression	N	Fair	Fair	0	0	0	0	0	0	0	1	0	0	0	0	0	0	0	1	高	15	0	<60
175531110001	Female	middle school	0	married	urban	no	Depression	N	Good	Poor	0	1	0	0	0	0	0	1	0	1	0	1	0	0	0	1	低	16.75	1	≥60
175531316002	Male	middle school	0	married	rural	no	No Depression	N	Good	Good	1	0	0	0	0	0	0	1	0	0	0	0	0	0	0	0	高	10.5	0	≥60
175531319002	Male	primary	1	married	rural	no	No Depression	N	Fair	Fair	1	0	0	1	1	0	0	0	1	0	0	1	1	0	0	1	低	9.25	1	≥60
175531319001	Female	primary	1	married	rural	no	No Depression	Y	Fair	Good	0	0	0	0	0	0	0	0	0	0	0	0	0	0	0	0	高	13.75	0	≥60
175531310001	Male	middle school	1	married	rural	no	No Depression	Y	Fair	Good	1	1	0	0	1	0	0	0	0	0	0	0	0	0	0	1	高	8	1	<60
175531310002	Female	primary	0	married	rural	no	Depression	N	Good	Poor	0	1	0	0	1	0	0	0	1	0	0	0	0	0	0	1	高	12.75	1	<60
175531331001	Male	high school+	0	married	rural	no	Depression	Y	Good	Good	1	1	0	0	0	0	0	0	1	0	0	1	0	0	0	1	高	16.25	1	<60
175531331002	Female	primary	0	married	rural	no	No Depression	Y	Fair	Fair	0	0	0	0	0	0	0	0	0	0	0	0	0	0	0	0	高	17.5	0	<60
175531306001	Male	middle school	0	married	rural	no	Depression	Y	Good	Poor	1	0	0	0	0	0	0	0	0	0	0	0	0	0	0	0	高	17.25	0	<60
175531306002	Female	middle school	1	married	rural	no	No Depression	Y	Good	Good	0	0	0	0	0	0	0	0	0	0	0	0	0	0	0	0	高	15	0	<60
175531327002	Male	middle school	0	married	rural	no	Depression	N	Fair	Good	1	0	0	0	0	0	0	1	0	0	1	1	0	0	1	1	高	3	1	≥60
175531327001	Female	primary	1	married	rural	no	Depression	Y	Poor	Poor	0	1	0	0	1	1	0	1	0	0	0	0	0	0	1	1	低	13.25	1	≥60
175531326002	Male	primary	0	married	rural	no	Depression	Y	Fair	Fair	1	0	0	1	1	0	0	0	0	0	0	1	1	0	0	1	低	11.5	1	≥60
175531326001	Female	primary	0	married	rural	no	No Depression	Y	Good	Good	0	0	0	1	0	0	0	0	1	0	0	1	0	0	0	0	中	16.75	1	≥60
175531322001	Male	high school+	1	married	rural	yes	No Depression	N	Fair	Good	0	0	0	0	0	0	0	1	1	0	0	0	0	0	0	1	高	9	1	≥60
175531322002	Female	middle school	1	married	rural	no	No Depression	Y	Fair	Good	0	0	0	0	0	0	0	0	0	0	0	1	0	0	0	0	高	15	0	≥60
175531318001	Female	primary	2	married	rural	no	Depression	N	Good	Good	0	0	0	1	0	0	0	0	0	0	0	1	0	0	0	1	中	9.25	1	≥60
175531323001	Male	middle school	0	married	rural	yes	No Depression	Y	Good	Good	1	0	0	0	0	0	0	0	0	0	0	0	0	0	0	0	高	11	0	≥60
175531323002	Female	middle school	1	married	rural	no	Depression	N	Good	Good	0	0	0	0	0	0	0	1	0	0	0	0	0	0	0	1	高	10.5	0	<60
175531332001	Male	primary	0	married	rural	no	No Depression	Y	Good	Poor	1	0	0	0	0	0	0	0	0	0	0	0	0	0	0	1	中	18.25	0	<60
175531332002	Female	primary	0	married	rural	no	No Depression	Y	Good	Good	0	0	0	0	0	0	0	0	0	0	0	0	0	0	0	0	高	13.75	0	<60
175531315001	Male	high school+	1	single	rural	no	No Depression	Y	Poor	Good	1	0	0	0	0	0	0	0	0	0	0	0	0	0	0	0	高	9.75	0	≥60
175531308002	Male	high school+	0	married	rural	no	No Depression	Y	Fair	Fair	1	1	0	0	0	0	0	0	0	0	0	0	0	0	0	0	高	12	0	≥60
175531329001	Male	high school+	1	married	rural	yes	No Depression	Y	Good	Good	1	1	0	0	0	0	0	0	0	0	0	0	0	0	0	0	中	18.5	0	<60
175531309001	Male	middle school	0	married	rural	no	No Depression	Y	Fair	Fair	1	0	0	0	1	0	0	1	0	0	0	1	0	0	0	0	高	15.25	1	≥60
175531309002	Female	middle school	0	married	urban	no	No Depression	N	Good	Good	0	0	0	0	1	0	0	0	1	0	0	0	0	0	1	1	中	17.5	1	≥60
175531328002	Male	high school+	1	single	urban	no	No Depression	N	Fair	Good	1	1	0	0	1	1	0	0	1	0	0	0	0	0	0	0	高	13.75	1	≥60
175531314001	Male	middle school	1	single	rural	no	No Depression	N	Good	Good	0	0	0	0	0	0	0	0	0	0	0	0	0	0	0	1	高	15.75	0	≥60
175531313002	Male	high school+	0	married	rural	no	No Depression	N	Good	Good	1	0	0	0	0	0	0	0	1	0	0	0	0	0	0	0	中	14.5	0	<60
175531313001	Female	high school+	0	married	rural	no	No Depression	N	Good	Good	0	0	0	0	0	0	0	0	1	0	0	0	0	0	0	0	中	11.5	0	<60
175531304002	Female	middle school	1	married	rural	no	Depression	Y	Fair	Good	0	0	0	0	0	0	0	0	0	0	0	0	0	0	0	0	低	11.75	0	<60
175531320001	Male	middle school	1	married	rural	no	No Depression	N	Good	Good	1	0	0	0	0	0	0	0	0	0	0	0	0	0	0	0	低	15.25	0	<60
175531320002	Female	middle school	1	married	rural	no	No Depression	Y	Fair	Good	0	0	0	0	0	0	0	0	0	0	0	0	0	0	0	0	低	15.5	0	<60
175531303001	Male	middle school	0	married	rural	yes	No Depression	N	Good	Good	1	0	0	0	0	0	0	1	1	0	0	0	0	0	0	1	高	17	1	≥60
175531324001	Male	primary	1	married	rural	no	No Depression	N	Fair	Fair	1	1	0	0	0	0	0	1	0	0	0	0	1	0	0	0	低	10.25	1	≥60
175531302001	Male	middle school	1	married	rural	no	No Depression	N	Fair	Good	1	0	0	0	0	0	0	0	0	0	0	1	0	0	0	0	高	17.25	0	≥60
175531325002	Male	middle school	1	single	urban	yes	Depression	Y	Fair	Fair	1	0	0	0	1	0	0	0	0	0	0	0	0	0	0	0	中	13.25	0	<60
175531301001	Male	primary	1	married	urban	no	Depression	N	Fair	Fair	1	0	0	0	0	0	0	0	1	0	0	0	0	0	0	1	低	11.75	0	<60
175531317002	Female	primary	0	married	rural	no	No Depression	N	Fair	Good	0	1	0	0	1	0	0	0	0	0	0	0	0	0	0	1	高	8.75	1	<60
175531317003	Male	primary	2	married	rural	no	No Depression	Y	Good	Good	1	0	0	0	0	0	0	0	0	0	0	0	0	0	0	0	高	15	0	<60
175531311002	Male	middle school	0	married	rural	no	No Depression	Y	Good	Good	1	0	0	1	0	0	0	0	1	0	0	0	0	0	0	0	低	16.25	1	≥60
175531311001	Female	high school+	1	married	rural	no	No Depression	Y	Good	Good	0	0	0	0	0	0	0	0	0	0	0	0	0	0	0	0	低	9.25	0	≥60
175531312002	Male	high school+	0	married	rural	yes	No Depression	Y	Good	Good	1	0	0	0	0	0	0	0	0	0	0	0	0	0	0	0	中	9.5	0	<60
175531312001	Female	middle school	1	married	rural	no	Depression	Y	Good	Good	0	0	0	0	0	0	0	0	0	0	0	0	0	0	0	0	低	13.25	0	<60
175531330001	Male	high school+	0	single	rural	no	Depression	Y	Good	Good	1	0	0	0	0	0	0	0	0	0	0	0	0	0	0	0	高	10.25	0	≥60
174643111001	Male	primary	0	married	rural	no	Depression	N	Good	Poor	1	0	0	1	0	0	1	0	0	0	0	0	1	0	0	1	中	13.5	1	≥60
174643132001	Male	middle school	0	married	rural	no	Depression	N	Fair	Fair	1	1	0	0	0	0	0	0	0	0	0	1	0	0	0	1	高	11.75	1	<60
174643132002	Female	primary	1	married	rural	no	No Depression	Y	Fair	Good	0	0	0	0	0	0	0	0	0	0	0	0	0	0	0	0	高	14.75	0	<60
174643126001	Male	primary	1	single	rural	yes	No Depression	Y	Good	Good	1	0	0	0	0	0	0	0	0	0	0	0	0	0	0	0	高	13.5	0	≥60
174643124001	Male	primary	0	married	rural	no	Depression	N	Fair	Fair	1	0	0	1	1	0	0	1	0	0	0	1	0	0	0	1	高	8.25	1	≥60
174643135002	Male	primary	1	married	rural	no	No Depression	Y	Fair	Good	1	0	0	0	0	0	0	0	0	0	0	0	0	0	0	0	中	11.5	0	<60
174643117002	Female	Illiterate	1	married	rural	no	No Depression	N	Fair	Good	0	0	0	0	0	0	0	0	0	0	1	0	0	0	0	1	高	11.25	0	≥60
174643102002	Male	high school+	1	married	urban	no	No Depression	Y	Good	Good	0	0	0	0	0	0	0	0	0	1	0	0	0	0	0	0	中	12.75	0	<60
174643123002	Male	middle school	1	married	rural	no	Depression	Y	Poor	Good	1	0	0	0	0	0	0	1	0	0	0	0	0	0	0	1	高	16	0	≥60
174643125002	Male	high school+	2	married	rural	no	Depression	N	Fair	Fair	1	0	0	0	0	0	0	0	0	0	0	1	0	0	0	1	高	14.25	0	≥60
174643125001	Female	high school+	1	married	rural	no	No Depression	N	Fair	Fair	0	0	0	0	0	0	0	0	1	0	0	1	0	0	0	1	高	16.75	1	<60
174643127001	Female	primary	0	single	rural	no	Depression	N	Poor	Poor	0	1	0	0	0	0	1	1	1	0	0	0	0	0	1	1	高	6.75	1	≥60
174643106002	Male	primary	0	married	rural	no	Depression	N	Good	Poor	1	0	0	0	0	0	0	0	0	0	0	1	0	0	0	1	中	13	0	<60
174643120001	Male	primary	2	married	rural	yes	No Depression	Y	Fair	Fair	1	0	0	0	0	0	0	0	0	0	0	0	0	0	1	0	中	11.25	0	<60
174643101001	Male	primary	1	married	rural	no	Depression	N	Fair	Fair	1	0	0	0	0	0	1	1	0	1	1	0	0	0	0	1	低	12.5	1	≥60
174643112001	Male	primary	1	married	rural	no	No Depression	N	Poor	Poor	1	1	0	1	0	0	0	1	0	0	1	0	1	0	0	1	高	6.25	1	≥60
174643128001	Male	high school+	1	married	rural	no	No Depression	N	Poor	Poor	1	0	0	1	1	1	0	1	1	0	0	1	0	0	0	1	中	16.25	1	≥60
174643128002	Female	middle school	1	married	rural	no	No Depression	N	Fair	Fair	0	0	0	1	0	0	0	1	1	0	0	0	0	0	0	1	高	9.25	1	≥60
174643130001	Male	high school+	1	single	rural	no	Depression	Y	Good	Poor	1	0	0	0	0	0	0	0	0	1	0	0	0	0	0	0	低	12.75	0	<60
174643107002	Male	high school+	1	single	rural	no	No Depression	Y	Fair	Fair	0	0	0	0	0	1	0	0	0	0	0	1	0	0	0	0	高	16.5	1	≥60
174643119002	Male	middle school	1	married	rural	no	No Depression	N	Poor	Poor	1	1	0	0	0	0	0	1	1	0	1	1	0	0	1	1	中	16	1	≥60
174643104001	Male	middle school	1	married	rural	no	No Depression	Y	Poor	Poor	1	0	0	0	0	0	0	1	0	0	0	0	0	0	0	0	中	7.75	0	≥60
174643113002	Male	middle school	2	married	rural	no	No Depression	N	Fair	Fair	1	1	0	1	0	0	0	0	0	0	0	1	1	0	0	1	中	12.25	1	≥60
174643307002	Male	high school+	0	married	urban	no	Depression	N	Poor	Poor	1	0	0	0	1	0	0	0	0	0	0	0	0	0	0	1	高	16.25	0	≥60
174643307001	Female	primary	1	married	urban	no	Depression	N	Good	Poor	0	0	0	1	0	0	0	0	0	0	0	0	0	0	0	1	高	17.5	0	<60
174643306002	Male	high school+	1	married	urban	no	No Depression	Y	Fair	Good	1	0	0	0	0	0	0	0	0	0	0	0	0	0	1	0	高	15	0	≥60
174643306001	Female	middle school	0	married	urban	no	No Depression	N	Good	Poor	0	0	0	0	0	0	0	1	0	0	0	1	0	0	0	1	高	16	1	≥60
174643311002	Female	high school+	0	married	urban	no	No Depression	N	Good	Good	0	0	0	1	0	0	0	0	0	0	0	0	0	0	0	0	中	16	0	<60
174643315001	Male	middle school	0	married	urban	no	No Depression	N	Good	Good	1	0	0	1	0	0	0	0	0	0	0	0	1	0	0	0	中	13.5	1	≥60
174643319001	Female	middle school	1	married	urban	no	No Depression	Y	Good	Good	0	0	0	0	0	0	0	0	0	0	0	0	0	0	1	1	高	18.75	0	<60
174643319002	Male	high school+	0	married	urban	no	No Depression	Y	Good	Poor	1	0	0	0	0	0	0	0	0	0	0	0	0	0	0	1	高	14.5	0	<60
174643323002	Male	primary	0	married	urban	no	No Depression	N	Poor	Poor	1	0	0	0	0	0	0	1	0	0	0	0	0	0	0	1	高	16	0	<60
174643316001	Male	middle school	0	married	urban	no	No Depression	N	Good	Poor	1	0	0	1	0	0	0	1	0	0	0	1	1	0	0	0	高	14.5	1	≥60
174643316002	Female	high school+	0	married	urban	no	No Depression	N	Fair	Fair	0	1	0	1	0	0	0	1	1	0	0	1	1	0	0	1	高	13	1	<60
174643313001	Male	high school+	0	married	urban	no	No Depression	N	Good	Good	1	0	0	1	0	0	0	0	0	0	0	1	0	0	0	0	低	10.25	1	<60
174643303002	Female	high school+	0	married	urban	no	No Depression	Y	Good	Good	0	0	0	0	0	0	0	0	0	0	0	1	0	0	0	1	中	10.75	0	<60
174643324001	Female	middle school	1	married	urban	no	No Depression	Y	Good	Good	0	0	0	0	0	0	0	0	0	0	0	1	0	0	0	0	高	15.5	0	<60
174643324002	Male	middle school	1	married	urban	yes	No Depression	Y	Good	Poor	1	1	0	0	0	0	0	0	1	0	0	0	0	0	0	0	高	18.25	1	<60
174643304001	Male	middle school	0	married	urban	no	Depression	Y	Fair	Good	1	1	0	1	1	0	0	0	1	1	1	1	1	0	1	1	中	14.25	1	≥60
174643320002	Male	middle school	0	married	urban	yes	Depression	N	Good	Poor	1	0	0	0	0	1	1	1	1	1	1	1	0	0	1	1	高	14.75	1	<60
174643320001	Female	high school+	2	married	urban	no	Depression	N	Fair	Fair	0	0	0	0	0	0	0	0	0	0	0	0	0	0	0	1	低	15.25	0	<60
174643321001	Male	middle school	1	married	urban	yes	No Depression	Y	Fair	Fair	1	0	0	0	0	0	0	0	0	0	0	0	0	0	0	0	中	14.25	0	<60
174643309001	Male	high school+	1	married	urban	no	Depression	N	Poor	Poor	1	0	0	1	1	0	0	0	0	0	0	0	0	0	0	0	低	13	1	≥60
174643309002	Female	Illiterate	1	married	urban	no	No Depression	N	Fair	Fair	0	1	0	0	1	1	0	0	1	0	0	0	0	0	1	1	高	11.5	1	≥60
174643236002	Male	primary	1	married	rural	no	Depression	N	Good	Good	1	1	0	0	0	0	0	1	1	0	0	1	0	0	1	1	中	16.25	1	<60
174643202001	Male	primary	1	married	rural	no	No Depression	Y	Good	Good	1	0	0	1	0	0	0	1	0	0	0	0	0	0	0	0	高	4	1	<60
174643202002	Female	middle school	0	married	rural	no	Depression	N	Fair	Fair	0	0	0	1	0	0	0	0	0	0	0	0	0	0	0	0	高	12.5	0	<60
174643230001	Male	primary	0	single	rural	no	Depression	N	Fair	Fair	1	1	0	0	0	0	0	1	1	0	0	0	0	0	0	1	高	14.75	1	<60
174643232001	Male	middle school	0	married	rural	yes	No Depression	Y	Good	Good	0	0	0	0	0	0	0	0	0	0	0	0	0	0	0	0	低	14	0	<60
174643228002	Male	middle school	0	married	rural	yes	No Depression	N	Good	Poor	1	0	0	0	0	0	0	0	0	0	0	0	0	0	0	1	高	12	0	≥60
174643218001	Female	primary	1	single	rural	no	No Depression	Y	Fair	Good	0	0	0	0	0	1	0	0	0	0	0	0	0	0	0	0	低	5.25	0	≥60
174643222002	Male	Illiterate	0	married	rural	no	No Depression	Y	Fair	Fair	1	0	1	0	0	0	0	0	0	0	0	0	1	0	0	1	低	4.25	1	≥60
174643209001	Male	primary	1	married	rural	no	Depression	N	Fair	Good	1	1	0	0	0	0	0	1	1	0	0	0	0	0	1	0	低	15.5	1	≥60
174643229001	Male	primary	1	single	rural	yes	No Depression	N	Good	Poor	1	0	0	0	0	0	0	0	0	0	0	0	0	0	0	0	中	12	0	≥60
174643205001	Female	middle school	0	single	rural	no	Depression	N	Fair	Fair	0	1	0	1	0	0	0	1	0	0	0	0	0	0	0	1	中	6	1	<60
174643207002	Male	primary	1	married	rural	no	Depression	N	Poor	Poor	1	0	0	0	0	0	0	1	0	0	0	0	0	0	0	1	高	7.75	0	≥60
174643227002	Male	primary	0	married	rural	yes	Depression	N	Fair	Good	1	0	0	0	0	0	0	0	0	0	0	1	0	0	0	0	高	4.75	0	≥60
174643219002	Male	primary	0	married	rural	no	Depression	N	Poor	Poor	1	1	0	1	1	0	0	1	0	0	0	1	1	0	0	1	中	11	1	≥60
174643211001	Male	middle school	0	married	rural	yes	No Depression	N	Poor	Good	1	0	0	0	0	0	0	0	0	0	0	0	0	0	0	1	高	11.25	0	≥60
174643234001	Male	middle school	0	married	rural	no	Depression	N	Good	Good	1	0	0	0	0	1	0	1	0	0	1	1	0	0	0	1	高	18	1	<60
177402315001	Female	primary	2	single	rural	no	Depression	N	Fair	Fair	0	0	0	0	0	0	0	1	0	0	0	0	0	0	0	1	中	11.5	0	<60
177402310001	Male	primary	0	married	urban	yes	No Depression	N	Good	Good	1	1	0	1	1	0	0	1	1	0	0	1	0	0	0	1	中	16	1	≥60
177402310002	Female	primary	0	married	urban	no	No Depression	N	Fair	Fair	0	1	0	0	0	1	0	0	1	0	0	0	0	0	1	0	高	15.5	1	≥60
177402330002	Female	primary	0	married	rural	no	Depression	N	Fair	Fair	0	0	0	0	0	0	0	1	0	0	0	0	0	0	0	1	高	11.75	0	<60
177402335001	Male	middle school	0	married	rural	no	No Depression	Y	Fair	Fair	1	0	0	0	0	0	0	0	0	0	0	0	0	0	0	0	高	16.25	0	<60
177402335002	Female	middle school	1	married	rural	no	No Depression	Y	Fair	Good	0	0	0	0	0	0	0	0	0	0	0	0	0	0	0	0	高	15.25	0	<60
177402320002	Male	middle school	0	married	rural	no	Depression	Y	Fair	Fair	1	0	0	0	0	0	0	0	0	0	0	0	0	0	0	1	高	12.25	0	<60
177402320001	Female	primary	0	married	rural	no	No Depression	Y	Fair	Fair	0	1	0	0	0	0	0	0	1	0	0	0	0	0	0	0	中	17.5	1	<60
177402326001	Male	middle school	1	single	rural	no	No Depression	N	Fair	Fair	1	1	0	0	1	0	0	0	0	0	0	0	0	0	0	1	中	13.5	1	≥60
177402314002	Male	high school+	0	married	rural	no	No Depression	N	Poor	Good	1	1	0	0	0	0	0	0	0	0	0	0	0	0	0	0	低	16.25	0	<60
177402323002	Male	primary	0	married	rural	no	No Depression	N	Fair	Fair	1	0	0	1	0	0	0	0	0	0	0	0	1	0	0	0	中	12.25	1	≥60
177402323001	Female	primary	2	married	rural	no	No Depression	N	Fair	Good	0	1	0	0	0	1	0	0	1	0	0	0	0	0	0	1	高	9.25	1	≥60
177402327001	Female	primary	1	married	rural	no	No Depression	N	Fair	Good	0	0	0	0	0	1	0	1	0	0	0	0	0	0	0	0	高	14.5	1	<60
177402301002	Male	primary	1	married	rural	yes	No Depression	Y	Fair	Fair	1	0	0	0	0	0	0	0	0	0	0	0	0	0	0	0	高	7.75	0	<60
177402319002	Female	primary	0	single	rural	no	Depression	N	Fair	Good	0	0	0	0	0	0	0	0	0	0	0	1	0	0	0	1	中	12	0	≥60
177402309001	Female	Illiterate	0	married	rural	no	No Depression	N	Fair	Fair	0	0	0	0	1	0	0	0	0	0	0	0	0	0	0	0	中	11.5	0	<60
177402324001	Female	primary	0	married	rural	no	Depression	N	Fair	Fair	1	0	0	0	1	0	0	1	0	0	0	1	0	0	0	1	中	10	1	≥60
177402324002	Male	middle school	1	married	rural	no	No Depression	Y	Fair	Fair	1	0	0	0	0	0	0	0	0	0	0	0	0	0	0	0	高	15	0	≥60
177402313001	Male	middle school	0	married	rural	yes	Depression	N	Fair	Fair	1	0	0	0	0	0	0	0	0	0	0	0	0	0	0	1	中	15.75	0	<60
177402313002	Female	middle school	0	married	rural	no	Depression	Y	Good	Good	0	0	0	0	0	0	0	0	0	0	0	0	0	0	0	0	高	17.25	0	<60
177402312002	Male	middle school	1	married	rural	no	No Depression	N	Poor	Good	1	0	0	1	0	0	0	0	0	0	0	0	0	0	0	1	高	14	0	<60
177402312001	Female	middle school	2	married	rural	no	No Depression	Y	Fair	Fair	0	0	0	0	0	0	0	0	0	0	0	0	0	0	0	0	高	13.5	0	<60
177402311002	Male	primary	0	married	rural	no	Depression	N	Fair	Fair	1	0	0	0	0	0	0	1	0	0	0	1	0	0	0	0	低	16.5	1	≥60
177402311001	Female	primary	0	married	rural	no	Depression	Y	Poor	Poor	0	0	0	0	0	0	1	1	0	0	0	1	0	0	0	1	低	3.75	1	≥60
177402304001	Male	primary	0	married	rural	no	Depression	Y	Fair	Fair	1	1	0	0	0	0	0	0	1	0	0	0	0	0	0	1	低	13.75	1	≥60
177402316001	Male	middle school	0	married	rural	no	No Depression	Y	Good	Good	1	1	0	0	0	0	0	0	1	0	0	0	0	0	1	0	高	14.5	1	<60
177402316002	Female	primary	1	married	rural	no	No Depression	N	Poor	Poor	0	0	0	1	1	0	0	0	0	0	0	0	0	0	0	0	中	13.75	1	<60
177402302001	Male	primary	1	married	rural	no	Depression	N	Fair	Fair	1	1	0	0	1	0	0	0	0	1	0	1	0	0	1	0	中	13.5	1	≥60
177402302002	Female	primary	1	married	rural	no	Depression	N	Good	Poor	0	0	0	0	0	0	0	0	0	0	0	1	0	0	0	1	高	10.5	0	≥60
177402317001	Male	primary	0	married	rural	no	No Depression	Y	Good	Good	1	1	1	0	0	0	0	0	0	0	0	0	0	0	0	0	中	17.75	1	≥60
177402317002	Female	primary	0	married	rural	no	Depression	Y	Good	Good	0	0	0	0	0	0	0	1	0	1	1	1	0	0	0	1	高	15.5	1	≥60
177402331001	Male	primary	0	married	rural	no	No Depression	N	Fair	Fair	1	0	0	0	0	0	0	1	0	0	0	0	0	0	0	1	高	15.5	0	<60
177402331002	Female	middle school	1	married	rural	no	No Depression	N	Fair	Fair	0	1	0	0	0	0	0	0	0	0	0	0	0	0	0	1	高	16.5	0	<60
177402307001	Male	middle school	1	married	rural	no	No Depression	Y	Good	Poor	1	0	0	0	0	0	0	0	0	0	0	0	0	0	0	0	中	9.75	0	<60
177402328001	Male	primary	1	married	rural	yes	No Depression	N	Good	Good	1	1	0	0	0	0	0	0	0	0	0	0	0	0	0	1	高	16.25	0	<60
177402134001	Male	high school+	1	married	rural	yes	No Depression	Y	Fair	Fair	1	1	0	0	0	0	0	0	1	0	0	0	0	0	0	0	中	16	1	<60
177402134002	Female	high school+	1	married	rural	no	No Depression	Y	Good	Good	0	0	0	0	0	0	0	0	0	0	0	0	0	0	0	0	高	18.5	0	<60
177402123002	Male	primary	0	married	rural	no	Depression	N	Fair	Fair	1	1	0	0	1	0	0	0	0	0	0	1	0	0	0	0	中	8.5	1	<60
177402103001	Male	primary	0	single	urban	no	No Depression	Y	Good	Good	1	0	0	0	0	0	0	0	0	0	0	0	0	0	0	1	低	14.5	0	<60
177402130002	Male	middle school	1	married	rural	yes	No Depression	Y	Fair	Fair	1	1	0	1	0	0	0	1	0	0	0	0	0	0	0	0	低	16	1	<60
177402130001	Female	primary	0	married	rural	no	Depression	N	Fair	Fair	0	0	0	0	0	0	0	0	0	0	0	0	0	0	0	1	低	11.25	0	<60
177402122002	Male	primary	1	married	rural	no	No Depression	Y	Fair	Good	1	0	0	0	0	0	0	0	0	0	0	0	0	0	1	1	低	13.5	0	<60
177402122001	Female	primary	0	married	rural	no	No Depression	N	Fair	Good	0	1	0	0	1	0	0	0	1	0	0	0	0	0	0	1	低	16.5	1	<60
177402116001	Male	middle school	2	single	rural	yes	No Depression	Y	Fair	Fair	1	1	0	0	0	1	0	1	0	0	0	1	0	0	0	0	高	13.5	1	<60
177402113001	Female	primary	1	married	rural	no	Depression	Y	Fair	Good	0	1	0	0	0	1	0	0	1	0	0	0	0	0	0	1	中	7	1	<60
177402127001	Female	primary	1	married	rural	no	Depression	N	Good	Poor	0	0	1	1	0	0	0	0	1	0	0	0	0	0	0	1	中	18.75	1	≥60
177402110001	Female	middle school	0	single	rural	no	Depression	N	Fair	Fair	0	1	0	0	1	1	0	0	1	1	0	1	0	0	1	1	中	11.75	1	≥60
177402115001	Male	primary	1	married	rural	no	Depression	N	Good	Poor	1	1	0	0	0	0	0	1	0	0	0	1	0	1	0	1	中	13.5	1	≥60
177402125002	Female	primary	1	single	rural	no	Depression	N	Good	Good	0	0	0	0	0	0	0	1	1	0	0	0	0	0	0	1	高	13	1	≥60
177402131001	Male	middle school	1	married	rural	yes	No Depression	Y	Good	Good	1	0	0	0	0	0	0	0	0	0	0	0	0	0	0	0	高	6	0	<60
177402111001	Male	middle school	0	married	rural	no	Depression	Y	Poor	Poor	1	0	0	0	1	0	0	1	0	0	1	1	1	1	1	1	中	13	1	≥60
177402133002	Female	primary	1	married	rural	no	Depression	N	Fair	Fair	0	1	0	0	0	0	0	1	1	0	0	0	0	0	1	1	中	12.25	1	<60
177402121002	Female	primary	0	single	rural	no	Depression	N	Fair	Fair	1	1	0	0	0	0	0	1	0	0	1	1	0	0	0	1	中	12.75	1	≥60
177402136001	Male	primary	0	married	rural	no	Depression	N	Good	Good	1	0	0	0	0	0	0	0	0	0	0	1	0	0	0	1	高	11	0	<60
177402114001	Female	middle school	1	married	rural	no	No Depression	Y	Good	Good	0	1	0	0	0	0	0	0	1	0	0	0	0	0	0	0	高	19.5	1	<60
177402114002	Male	primary	0	married	rural	yes	No Depression	Y	Good	Good	1	1	0	0	0	0	0	0	0	0	0	0	0	0	0	0	高	19.25	0	<60
177402139002	Male	middle school	0	married	rural	yes	Depression	N	Good	Good	1	0	0	0	0	0	0	0	1	0	0	0	0	0	0	1	高	14.75	0	<60
177402139001	Female	primary	1	married	rural	no	Depression	N	Fair	Fair	0	0	0	0	0	0	0	0	0	0	0	0	0	0	0	0	高	16	0	<60
177402118001	Male	middle school	0	married	rural	yes	Depression	N	Poor	Poor	1	1	0	1	1	0	0	1	0	0	0	0	0	0	0	0	高	17	1	≥60
177402118002	Female	middle school	0	married	urban	no	Depression	Y	Fair	Fair	1	0	0	0	0	0	0	0	0	0	0	0	0	0	1	1	低	12.25	0	≥60
177402107001	Male	high school+	0	married	rural	yes	No Depression	N	Fair	Fair	1	0	0	0	0	0	0	0	0	0	0	0	0	0	0	1	高	9.75	0	<60
177402124002	Male	middle school	1	single	rural	no	Depression	N	Fair	Good	1	1	0	0	0	0	0	0	0	0	0	0	0	0	0	0	低	15.5	0	≥60
177402104001	Male	primary	1	married	rural	no	Depression	N	Fair	Fair	0	1	0	0	0	0	0	1	0	0	0	0	0	0	0	1	高	11	1	≥60
177402135002	Male	primary	0	married	rural	no	No Depression	N	Good	Poor	1	1	0	0	0	0	0	0	0	0	0	0	0	0	1	1	高	14	1	<60
177402106001	Female	middle school	0	single	rural	no	Depression	N	Poor	Poor	1	1	0	0	0	0	0	0	1	0	1	1	0	0	1	1	高	15.25	1	≥60
177402112001	Male	primary	0	married	rural	yes	No Depression	Y	Good	Poor	1	0	0	0	0	0	0	0	0	0	0	0	0	0	0	0	高	12.75	0	<60
177402112002	Female	primary	0	married	urban	no	No Depression	N	Fair	Fair	0	0	0	0	0	0	0	0	0	0	0	0	0	0	0	0	低	11.5	0	<60
177402128001	Female	middle school	0	single	rural	no	No Depression	N	Fair	Fair	0	0	0	0	0	0	0	0	0	0	0	0	0	0	0	1	高	17.5	0	<60
177402102001	Female	primary	1	married	rural	no	No Depression	N	Fair	Fair	0	1	0	0	0	0	0	0	0	0	0	0	0	0	1	1	中	15.75	1	<60
177402102002	Male	primary	1	married	rural	no	No Depression	N	Fair	Good	1	0	0	0	0	0	0	0	0	0	0	1	0	0	0	0	高	15.5	0	<60
177402138001	Female	primary	0	married	rural	no	Depression	N	Fair	Good	0	1	0	0	1	1	0	0	1	0	1	0	0	0	0	1	高	11.5	1	<60
177402138002	Male	primary	0	married	rural	no	Depression	N	Fair	Fair	1	0	0	0	1	0	0	0	0	0	1	0	0	0	0	1	高	12.75	1	≥60
177402129002	Female	middle school	1	married	rural	no	Depression	Y	Fair	Fair	0	0	0	0	0	0	0	0	0	0	0	0	0	0	0	0	高	12	0	<60
177402217002	Male	high school+	2	married	rural	yes	Depression	Y	Fair	Good	0	1	0	0	0	0	0	0	0	0	0	0	0	0	0	0	高	13.25	0	<60
177402217001	Female	middle school	0	married	rural	no	No Depression	N	Good	Poor	0	1	0	0	0	0	0	0	1	0	0	0	0	0	1	0	高	14.75	1	<60
177402204102	Male	primary	1	married	urban	yes	Depression	Y	Fair	Fair	1	0	0	0	0	0	0	0	0	0	0	0	0	0	0	0	高	15.25	0	<60
177402204105	Female	high school+	0	married	urban	no	Depression	Y	Fair	Fair	0	0	0	0	0	0	0	0	0	0	0	0	0	0	0	0	高	15.25	0	<60
177402212001	Female	middle school	0	married	rural	no	No Depression	Y	Good	Good	0	0	0	0	0	0	0	0	0	0	0	0	0	0	0	0	高	10.5	0	≥60
177402220002	Female	high school+	1	married	urban	no	Depression	Y	Fair	Good	0	0	0	0	0	0	0	0	0	0	0	0	0	0	0	0	中	15.75	0	<60
177402216001	Male	middle school	1	married	rural	yes	No Depression	N	Good	Good	1	1	0	0	0	0	0	0	0	0	0	0	0	0	0	0	中	9.75	0	≥60
177402216002	Female	primary	1	married	rural	no	Depression	N	Good	Good	0	1	0	0	0	1	0	1	1	0	0	0	0	0	1	0	低	13.5	1	≥60
177402223002	Male	middle school	0	married	rural	no	No Depression	Y	Good	Good	1	0	0	0	0	0	0	0	0	0	0	0	0	0	0	0	高	10.5	0	<60
177402223001	Female	primary	1	married	rural	no	No Depression	Y	Good	Good	0	0	0	0	0	0	0	0	0	0	0	0	0	0	0	0	高	9.5	0	<60
177402218001	Male	high school+	0	married	rural	no	No Depression	N	Good	Poor	1	1	0	0	1	0	0	1	0	0	0	0	0	0	0	1	低	15.5	1	<60
177402224001	Female	primary	0	single	rural	no	Depression	Y	Poor	Poor	1	0	0	0	0	0	0	1	0	0	0	0	1	0	0	1	低	5.5	1	≥60
177402210002	Female	primary	1	married	rural	no	Depression	N	Good	Good	0	1	0	0	0	0	0	1	1	0	0	0	0	0	0	0	中	11.5	1	<60
177402210001	Male	primary	1	married	rural	no	No Depression	N	Poor	Poor	1	1	0	0	0	0	0	0	1	0	0	0	0	0	0	0	中	13.75	1	<60
177402234001	Female	primary	2	married	rural	no	No Depression	Y	Fair	Fair	0	0	0	0	0	0	0	0	0	0	0	0	0	0	0	0	高	16.75	0	<60
177402234002	Male	middle school	1	married	urban	yes	No Depression	Y	Fair	Good	1	0	0	0	0	0	0	0	0	0	0	0	0	0	0	0	高	15.5	0	<60
177402208001	Male	middle school	0	married	rural	no	Depression	N	Good	Good	1	0	0	1	0	0	0	1	0	0	0	0	0	0	0	0	低	15.5	1	≥60
177402208002	Female	middle school	2	married	rural	no	Depression	N	Fair	Fair	1	1	0	0	0	0	0	0	0	0	0	0	0	0	0	0	低	12.75	0	≥60
177402236001	Female	primary	1	married	rural	no	No Depression	N	Good	Good	0	0	0	0	0	0	0	0	0	0	0	1	0	0	0	1	高	11.75	0	<60
177402236002	Male	primary	1	married	rural	no	Depression	N	Fair	Fair	1	0	0	0	0	0	0	0	0	0	0	1	0	0	0	1	中	12.5	0	<60
177402209001	Male	primary	0	married	rural	yes	No Depression	N	Good	Poor	1	1	0	0	0	0	0	0	1	0	0	0	0	0	0	0	高	13.75	1	<60
177402209002	Female	middle school	1	married	rural	no	No Depression	N	Good	Good	0	1	0	0	0	1	0	1	1	0	0	0	0	0	0	0	高	16	1	<60
177402231001	Female	middle school	2	married	rural	no	Depression	Y	Good	Poor	1	0	0	0	0	0	0	0	0	0	0	0	0	0	0	0	中	11.75	0	<60
177402231002	Male	primary	2	married	rural	no	Depression	N	Fair	Fair	1	1	0	0	0	0	0	0	1	0	0	0	0	0	0	1	高	8.5	1	<60
177402203001	Male	primary	1	married	rural	no	No Depression	Y	Fair	Fair	1	1	0	0	0	0	0	0	1	0	0	0	0	0	0	0	高	13	1	<60
177402203002	Female	middle school	1	married	rural	no	Depression	N	Fair	Fair	0	0	0	0	0	0	0	1	0	0	0	0	0	0	0	1	高	16.5	0	<60
177402232002	Male	middle school	0	married	rural	yes	No Depression	N	Good	Poor	1	0	0	1	1	0	0	1	0	0	0	1	0	0	0	1	高	16	1	<60
177402201001	Male	primary	1	married	rural	no	No Depression	N	Fair	Fair	1	1	0	0	1	0	0	1	0	0	0	0	0	0	0	0	低	12.5	1	<60
177402201002	Female	primary	0	married	rural	no	Depression	N	Poor	Poor	0	0	0	0	0	0	0	1	0	0	0	0	0	0	0	1	高	12.5	0	<60
177402222002	Male	middle school	1	married	rural	no	No Depression	N	Fair	Fair	1	0	0	0	1	0	0	0	0	0	0	0	0	0	1	0	低	18.25	1	<60
177402235001	Female	middle school	0	married	rural	no	No Depression	N	Fair	Fair	0	0	0	1	0	0	0	1	0	0	0	0	1	0	0	1	高	14.25	1	<60
104004320001	Male	primary	1	married	urban	yes	Depression	N	Good	Good	1	1	0	0	0	0	0	0	1	0	0	0	0	0	1	1	中	12.5	1	≥60
104004320002	Female	primary	0	married	urban	no	Depression	N	Good	Poor	0	1	0	0	1	0	0	1	1	0	0	0	0	0	0	1	高	15.75	1	≥60
104004328001	Female	high school+	0	single	urban	no	No Depression	Y	Good	Good	0	0	0	0	1	0	0	0	1	0	0	0	0	0	0	0	高	15.5	1	<60
104004302001	Male	middle school	1	married	urban	yes	No Depression	N	Fair	Fair	1	0	0	0	0	0	0	0	0	0	0	0	0	0	0	1	中	12.75	0	≥60
104004302002	Female	high school+	1	married	urban	no	No Depression	N	Good	Poor	0	1	0	0	1	0	0	0	1	0	0	0	0	0	1	1	中	18.25	1	≥60
104004301001	Male	high school+	1	married	urban	yes	No Depression	N	Good	Good	1	0	0	0	0	0	0	1	0	0	0	0	0	0	0	1	高	17.25	0	<60
104004301002	Female	high school+	1	married	urban	no	No Depression	N	Good	Poor	0	1	0	0	0	0	0	0	1	0	0	0	0	0	1	0	高	13.75	1	<60
104004315001	Male	high school+	1	married	urban	no	No Depression	Y	Good	Poor	1	0	0	0	0	0	0	0	0	0	0	1	0	0	1	0	高	13.75	1	≥60
104004315002	Female	high school+	0	married	urban	yes	No Depression	N	Poor	Good	1	1	0	0	1	0	0	0	1	0	0	0	0	0	0	1	高	7.25	1	≥60
104004309002	Female	primary	0	married	urban	no	No Depression	N	Good	Good	0	1	0	0	1	0	0	1	1	0	0	1	0	0	0	1	中	15.5	1	≥60
104004309001	Male	high school+	1	married	urban	no	Depression	N	Good	Poor	1	1	0	1	0	0	0	0	1	0	0	0	0	0	0	1	高	16.5	1	≥60
104004319002	Male	high school+	1	married	urban	yes	No Depression	Y	Good	Poor	1	0	0	0	0	0	0	0	0	0	0	0	0	0	1	0	低	14.75	0	≥60
104004322001	Female	middle school	0	married	urban	no	No Depression	Y	Good	Good	0	0	0	0	0	0	0	0	0	0	0	0	0	0	0	1	低	10.5	0	<60
104004311002	Female	high school+	0	married	urban	no	No Depression	Y	Good	Good	0	0	0	0	0	0	0	1	0	0	0	0	0	0	0	1	高	13	0	≥60
104004303002	Female	middle school	1	married	urban	no	No Depression	N	Poor	Good	0	0	0	0	1	0	1	1	1	1	0	0	0	0	0	1	高	18	1	≥60
104004303001	Male	middle school	1	married	urban	yes	No Depression	N	Good	Good	0	1	0	0	0	0	0	0	0	0	0	0	0	0	0	0	高	13.75	0	≥60
104004321001	Female	middle school	0	single	urban	no	Depression	N	Good	Poor	0	1	0	0	1	0	0	0	1	0	0	0	0	0	1	1	中	9.25	1	≥60
104004114001	Female	middle school	1	married	urban	no	No Depression	N	Fair	Fair	0	0	0	0	0	0	0	0	0	0	0	0	0	0	0	1	高	13.5	0	≥60
104004130001	Male	high school+	1	single	urban	yes	Depression	Y	Good	Poor	0	0	0	0	0	0	0	0	0	0	0	0	0	0	0	0	高	15	0	<60
104004103002	Female	middle school	0	married	urban	no	No Depression	N	Good	Good	0	0	0	1	0	0	0	1	0	0	0	1	0	0	0	0	高	13.25	1	≥60
104004103001	Male	middle school	1	married	urban	no	No Depression	N	Fair	Good	1	0	0	0	1	0	0	0	0	0	1	1	0	0	1	1	高	14.25	1	≥60
104004125002	Male	middle school	0	married	urban	yes	No Depression	N	Good	Good	1	1	0	0	0	0	0	0	1	0	0	0	0	0	0	1	高	11.5	1	≥60
104004125001	Female	primary	1	married	urban	no	No Depression	N	Fair	Good	0	0	0	0	0	0	0	0	0	0	0	0	0	0	0	1	中	11	0	≥60
104004101001	Female	middle school	1	married	urban	no	No Depression	N	Fair	Good	0	0	0	0	0	0	0	0	1	1	0	1	0	0	0	0	高	15.5	1	≥60
104004124001	Female	high school+	0	married	urban	yes	No Depression	Y	Poor	Poor	0	0	0	0	0	0	0	0	0	0	0	0	0	0	0	1	中	19	0	≥60
104004118002	Male	high school+	0	married	urban	yes	No Depression	Y	Good	Good	1	0	0	0	0	0	0	0	0	0	0	0	0	0	0	0	中	15.25	0	<60
104004118001	Female	high school+	0	married	urban	no	No Depression	N	Good	Poor	0	0	0	0	0	0	0	0	0	0	0	0	0	0	0	1	高	16.5	0	<60
104004110002	Male	middle school	0	married	urban	no	Depression	N	Poor	Poor	0	1	0	0	0	0	0	0	0	0	0	0	0	0	0	0	高	13	0	≥60
104004113001	Female	high school+	1	married	urban	no	No Depression	N	Good	Good	0	0	0	0	0	0	0	0	0	0	0	0	0	0	0	0	中	18	0	<60
104004203001	Male	middle school	1	married	urban	no	No Depression	Y	Fair	Fair	0	0	0	0	0	0	0	0	0	0	0	0	0	0	0	0	低	15	0	≥60
104004203002	Female	high school+	0	married	urban	no	No Depression	N	Fair	Fair	0	0	0	0	0	0	0	1	0	0	0	0	0	0	0	1	中	16.25	0	≥60
104004221002	Male	high school+	1	married	urban	yes	No Depression	N	Poor	Poor	1	1	0	0	1	0	0	0	1	0	1	0	0	0	1	1	中	15.25	1	≥60
104004221001	Female	high school+	0	married	urban	no	Depression	N	Good	Good	0	1	0	0	1	0	0	1	1	0	0	1	1	0	0	1	低	18.25	1	≥60
104004212001	Male	high school+	0	married	urban	yes	No Depression	Y	Fair	Good	0	0	0	0	0	0	0	0	1	0	0	0	0	0	0	0	高	18.25	0	<60
104004212002	Female	high school+	1	married	urban	no	Depression	Y	Good	Poor	0	0	0	0	0	0	0	0	0	0	0	0	0	0	0	1	中	19	0	<60
104004216001	Male	middle school	0	married	urban	no	No Depression	N	Good	Good	1	0	0	0	0	0	0	0	1	0	0	0	0	0	1	1	高	18	1	≥60
104004216002	Female	high school+	1	married	urban	no	No Depression	N	Good	Good	0	0	0	0	0	0	0	0	0	0	0	0	0	0	0	1	高	18.25	0	<60
104004214001	Female	high school+	0	single	urban	no	No Depression	N	Fair	Good	0	0	0	1	0	0	0	1	0	0	0	0	0	0	0	1	中	17	1	≥60
104004209001	Male	high school+	1	married	urban	yes	No Depression	Y	Fair	Good	1	1	0	0	0	0	0	0	1	0	0	0	0	0	0	0	高	15.5	1	<60
104004205002	Male	high school+	1	married	urban	yes	No Depression	Y	Good	Good	0	1	0	0	0	0	0	0	1	0	0	0	0	0	0	0	高	15.5	1	<60
104004205001	Female	middle school	1	married	urban	yes	No Depression	Y	Good	Good	0	0	0	0	0	0	0	0	0	1	0	0	0	0	0	0	高	17.5	0	<60
104004210002	Female	high school+	0	married	urban	no	No Depression	N	Good	Good	0	0	0	0	1	0	0	0	1	0	0	0	0	0	0	1	中	16.5	1	≥60
104004219002	Male	high school+	1	married	urban	no	No Depression	Y	Good	Good	1	0	0	0	0	0	0	0	0	0	0	0	0	0	0	0	高	13.75	0	<60
104004202001	Male	primary	1	married	urban	no	No Depression	N	Good	Good	0	0	0	0	1	0	0	0	0	0	0	1	0	0	0	1	中	19.25	1	≥60
104004202002	Female	high school+	0	married	urban	no	No Depression	N	Fair	Fair	0	1	0	0	0	0	0	1	1	0	1	1	0	0	1	1	中	18	1	≥60
105381207002	Male	primary	0	married	rural	yes	Depression	N	Fair	Fair	0	1	0	0	0	1	0	0	1	0	0	1	0	0	0	1	高	8.5	1	≥60
105381207001	Female	primary	0	married	rural	no	No Depression	N	Fair	Fair	0	1	0	0	0	0	0	1	0	0	0	1	0	0	0	1	高	15.75	1	≥60
105381216002	Male	middle school	0	married	rural	no	No Depression	N	Fair	Fair	1	0	0	0	1	0	0	1	0	0	0	0	0	0	0	1	高	8	1	≥60
105381213002	Male	middle school	0	married	rural	no	No Depression	N	Good	Good	1	0	0	0	0	0	0	0	0	0	0	1	0	0	0	1	高	14.5	0	<60
105381213001	Female	primary	0	married	rural	yes	Depression	Y	Fair	Fair	0	0	0	0	0	0	0	0	0	0	0	0	0	0	1	1	高	18.25	0	<60
105381204002	Female	primary	0	single	rural	no	Depression	N	Fair	Fair	0	0	0	1	1	0	1	0	0	0	0	0	0	0	0	1	低	13.25	1	<60
105381212001	Male	primary	0	married	rural	no	No Depression	N	Fair	Fair	1	1	0	0	1	0	0	0	0	0	0	0	0	0	0	1	高	10.75	1	≥60
105381235002	Male	high school+	0	married	rural	yes	Depression	N	Good	Good	1	1	0	0	0	0	0	1	0	0	0	1	0	0	0	1	高	11.5	1	<60
105381235001	Female	primary	0	married	rural	no	Depression	Y	Fair	Fair	1	1	0	1	1	0	0	1	0	0	0	1	0	0	0	1	高	15	1	<60
105381225002	Male	middle school	0	married	rural	no	No Depression	N	Fair	Fair	1	0	0	0	0	0	0	0	1	0	0	0	0	0	1	0	高	10.5	1	≥60
105381238001	Male	primary	2	single	rural	no	No Depression	N	Fair	Good	0	0	0	0	0	0	0	0	0	0	0	0	0	0	0	1	低	12	0	≥60
105381214002	Male	primary	0	married	rural	yes	Depression	N	Fair	Fair	1	1	0	0	0	1	0	1	0	0	0	0	0	0	0	1	高	15	1	<60
105381214001	Female	Illiterate	0	married	rural	no	Depression	N	Fair	Good	1	1	0	0	1	0	0	1	0	0	0	1	0	0	0	1	高	9.75	1	<60
105381231002	Male	primary	0	married	rural	no	Depression	Y	Good	Good	1	0	0	0	1	0	0	0	0	0	0	1	0	0	0	1	高	15	1	≥60
105381228001	Male	middle school	2	married	rural	no	Depression	Y	Good	Good	1	1	0	0	0	1	0	0	1	0	0	0	0	0	0	1	中	6	1	≥60
105381202001	Female	primary	1	married	rural	no	No Depression	Y	Good	Good	0	1	0	0	0	0	0	0	0	0	0	0	0	0	0	0	高	11.5	0	≥60
105381203001	Male	Illiterate	2	married	rural	no	Depression	N	Fair	Fair	0	1	0	0	0	0	0	0	1	0	0	0	0	0	1	1	高	6.25	1	≥60
105381220001	Male	high school+	1	married	urban	yes	No Depression	N	Good	Good	1	1	0	0	0	0	0	0	1	0	0	0	0	0	0	1	高	16.5	1	<60
105381220002	Female	primary	1	married	urban	no	No Depression	N	Poor	Good	0	1	0	0	0	0	0	1	1	0	0	1	0	0	0	0	高	15	1	<60
105381206001	Female	middle school	1	married	rural	no	No Depression	N	Fair	Good	0	0	0	0	0	0	0	1	0	0	0	0	0	0	0	1	低	13	0	<60
105381206002	Male	primary	2	married	rural	no	No Depression	N	Fair	Good	1	0	0	0	0	0	0	0	0	0	0	0	0	0	0	0	中	10.5	0	<60
105381224002	Male	high school+	2	married	rural	yes	No Depression	Y	Good	Good	0	0	0	0	0	0	0	0	0	0	0	0	0	0	0	0	低	15	0	≥60
105381224003	Female	primary	0	married	rural	yes	No Depression	Y	Good	Poor	0	1	0	0	0	0	0	1	0	0	0	0	0	0	0	0	低	13.5	1	<60
105381219001	Female	primary	1	married	rural	no	No Depression	Y	Good	Good	0	0	0	0	0	0	0	0	0	0	0	0	0	0	0	0	高	18.75	0	<60
105381219002	Male	middle school	0	married	rural	yes	No Depression	N	Good	Good	1	0	0	0	0	0	0	1	0	0	0	0	0	0	0	0	高	17.5	0	<60
105381217001	Male	middle school	1	married	rural	yes	No Depression	Y	Fair	Good	1	0	0	0	0	0	0	0	0	0	0	0	0	0	0	0	高	11.5	0	<60
105381217002	Female	middle school	1	married	rural	no	Depression	N	Good	Poor	0	0	0	0	1	0	0	0	0	0	0	1	0	0	0	1	低	8	1	<60
105381208001	Female	Illiterate	1	married	rural	no	No Depression	N	Good	Good	0	1	0	0	0	0	0	0	0	0	1	0	0	0	0	0	高	2	1	≥60
105381237001	Female	primary	0	married	urban	no	Depression	N	Good	Good	0	0	0	1	0	0	0	0	0	0	0	0	0	0	0	0	中	12	0	<60
105381211002	Male	middle school	0	married	urban	yes	Depression	N	Fair	Good	0	0	0	1	0	0	0	1	0	0	0	1	1	0	1	1	高	11.75	1	<60
105381210001	Male	primary	1	married	rural	no	No Depression	Y	Good	Poor	1	1	0	0	0	0	0	0	0	0	0	1	0	0	0	0	高	9	1	<60
105381227001	Female	high school+	0	married	rural	no	No Depression	N	Poor	Poor	0	1	0	1	1	1	0	1	0	0	0	0	0	0	0	0	低	6.75	1	≥60
105381227002	Male	middle school	1	married	rural	no	No Depression	N	Poor	Poor	1	0	0	0	0	0	0	0	0	0	0	0	0	0	0	1	低	12.25	0	≥60
105381201002	Male	primary	0	married	rural	no	Depression	N	Good	Poor	1	1	0	1	0	1	0	1	1	0	0	1	0	1	1	1	高	8.75	1	<60
105381201001	Female	primary	0	married	rural	yes	Depression	N	Good	Poor	1	0	0	1	1	0	0	1	0	0	0	0	0	0	0	1	高	10.5	1	<60
105381205001	Male	middle school	1	married	rural	no	No Depression	Y	Fair	Fair	1	0	0	0	0	0	0	0	0	0	0	0	0	0	0	0	低	7.75	0	≥60
105381222001	Male	high school+	0	married	rural	no	Depression	Y	Fair	Good	0	1	0	1	1	0	0	1	1	0	1	1	0	0	1	1	中	15.75	1	≥60
105381326001	Male	middle school	1	married	rural	yes	No Depression	N	Fair	Fair	0	0	0	0	0	0	0	0	0	0	0	1	0	0	0	1	中	15.75	0	<60
105381302002	Female	primary	0	married	rural	yes	No Depression	N	Fair	Good	0	0	0	0	1	0	0	1	0	0	0	1	0	0	0	1	高	11.25	1	≥60
105381324001	Male	middle school	0	married	rural	yes	No Depression	N	Fair	Good	1	0	0	0	1	0	0	0	1	0	0	0	0	0	0	0	中	17.25	1	≥60
105381336002	Male	high school+	0	married	urban	yes	Depression	Y	Good	Good	0	1	0	0	0	0	0	0	0	1	0	0	0	0	0	1	高	16	1	<60
105381336001	Female	high school+	1	married	urban	no	No Depression	Y	Good	Good	0	0	0	0	0	0	0	0	0	0	0	0	0	0	0	0	中	16.5	0	<60
105381337002	Male	high school+	1	married	rural	yes	No Depression	N	Good	Good	1	1	0	0	0	0	0	0	1	0	0	0	0	0	0	0	高	15.5	1	<60
105381337001	Female	high school+	0	married	rural	no	No Depression	N	Fair	Good	0	0	0	0	0	0	0	0	0	0	0	0	0	0	0	0	中	18.5	0	<60
105381304002	Male	high school+	1	married	rural	no	No Depression	Y	Fair	Good	0	0	0	0	0	0	0	1	0	0	0	0	0	0	0	1	中	14.75	0	≥60
105381304001	Female	high school+	1	married	rural	no	No Depression	N	Fair	Fair	0	1	0	0	0	0	0	0	1	0	0	1	0	0	1	1	高	7.5	1	≥60
105381321001	Male	middle school	1	married	rural	no	No Depression	N	Good	Good	1	1	0	0	0	1	0	0	0	0	0	0	0	0	0	1	高	9.5	1	≥60
105381321002	Female	primary	0	married	rural	no	No Depression	Y	Good	Good	0	0	0	0	0	0	0	0	0	0	0	1	0	0	0	1	高	14	0	≥60
105381311002	Female	primary	0	single	urban	no	Depression	Y	Fair	Fair	0	0	0	0	1	0	1	0	1	0	1	1	0	0	0	1	中	12.75	1	<60
105381319002	Male	middle school	0	married	rural	no	No Depression	N	Fair	Fair	1	0	0	0	1	0	0	1	1	0	0	0	0	0	0	1	高	15.5	1	≥60
105381301002	Male	middle school	1	married	rural	yes	No Depression	N	Fair	Fair	1	0	0	0	0	0	0	0	0	0	0	1	0	0	0	0	高	18	0	<60
105381301001	Female	high school+	1	married	rural	no	No Depression	Y	Good	Good	0	1	0	0	0	0	0	0	0	0	0	0	0	0	1	1	高	19.25	1	<60
105381329002	Male	primary	0	married	rural	yes	Depression	N	Fair	Fair	1	0	0	0	0	0	0	0	0	0	0	0	0	0	0	1	高	8.75	0	<60
105381329001	Female	primary	0	married	rural	no	Depression	N	Fair	Fair	0	0	0	0	0	0	0	0	1	0	0	1	0	0	0	1	高	10	1	<60
105381327002	Male	primary	0	married	rural	yes	No Depression	Y	Good	Good	1	0	0	0	0	0	0	0	0	0	0	0	0	0	0	1	中	17.25	0	<60
105381327001	Female	middle school	0	married	rural	no	No Depression	N	Good	Poor	0	0	0	1	0	0	0	1	0	0	0	0	1	0	0	1	高	13.5	1	<60
105381328001	Male	high school+	0	married	rural	no	No Depression	N	Fair	Fair	0	0	0	0	0	0	0	0	0	1	0	1	0	0	0	1	高	12.5	1	≥60
105381328002	Female	middle school	0	married	rural	no	No Depression	N	Fair	Fair	0	0	0	0	0	0	0	0	1	0	1	0	0	0	0	1	高	12	1	<60
105381309002	Male	primary	1	married	rural	no	No Depression	N	Fair	Fair	1	1	0	0	0	0	0	0	1	0	0	0	0	0	0	0	高	9.5	1	<60
105381309001	Female	middle school	0	married	rural	no	No Depression	N	Good	Good	0	1	0	0	0	0	0	0	0	0	0	0	0	0	0	0	高	10.5	0	<60
105381325001	Male	high school+	1	married	rural	yes	No Depression	Y	Good	Good	1	0	0	0	0	0	0	1	0	0	0	1	0	0	0	1	中	14.25	1	≥60
105381325002	Female	primary	1	married	rural	no	No Depression	Y	Fair	Fair	0	0	0	0	1	0	0	0	1	0	0	0	0	0	0	0	低	11.25	1	≥60
105381312002	Male	primary	1	married	rural	yes	No Depression	N	Fair	Fair	1	0	0	0	0	0	0	1	1	0	0	1	0	0	0	1	高	17	1	≥60
105381333002	Male	primary	0	married	rural	yes	Depression	Y	Fair	Fair	1	0	0	0	0	0	0	1	0	1	0	1	0	0	1	1	高	12.25	1	<60
105381330002	Female	primary	0	single	rural	yes	Depression	N	Fair	Good	0	1	0	0	0	1	0	0	0	0	0	0	0	0	0	1	高	12.5	1	<60
105381310001	Female	primary	1	married	rural	yes	No Depression	Y	Fair	Good	0	1	0	0	0	0	0	0	1	0	0	0	0	0	0	1	高	14.5	1	≥60
105381335001	Male	middle school	2	married	rural	no	No Depression	Y	Good	Good	0	0	0	0	0	0	0	0	0	0	0	1	0	0	0	1	高	16.5	0	<60
105381335002	Female	middle school	0	married	rural	no	No Depression	Y	Good	Good	0	0	0	0	0	0	0	0	0	0	0	1	0	0	0	1	高	17	0	<60
105381322001	Female	primary	0	married	rural	no	Depression	Y	Poor	Poor	0	0	0	1	1	0	0	1	0	1	1	1	1	1	0	1	低	6.25	1	≥60
105381323001	Female	middle school	2	married	rural	no	No Depression	N	Fair	Good	0	0	0	0	0	0	0	0	0	0	1	0	0	0	0	1	高	10.75	0	≥60
105381317002	Male	primary	1	married	rural	yes	Depression	N	Fair	Good	1	0	0	0	0	0	0	0	0	0	0	0	0	0	0	1	高	14.75	0	≥60
105381313002	Female	middle school	0	married	rural	no	No Depression	Y	Good	Poor	0	0	0	1	1	0	0	0	0	0	0	1	0	0	0	1	中	11.5	1	≥60
105381303001	Male	primary	0	married	rural	no	No Depression	Y	Fair	Fair	0	1	0	0	0	0	0	1	0	0	0	0	0	0	0	0	高	15.75	1	≥60
105381338001	Male	middle school	0	married	rural	yes	No Depression	Y	Good	Good	0	0	0	0	0	0	0	0	0	0	0	0	0	0	0	0	高	11	0	<60
105381103001	Male	high school+	0	married	urban	yes	Depression	N	Fair	Fair	1	1	0	0	1	1	0	0	0	0	0	0	0	1	0	1	低	13.75	1	≥60
105381121002	Male	high school+	0	married	urban	yes	No Depression	Y	Good	Good	0	1	0	0	1	0	0	0	1	0	1	0	0	0	0	1	高	19.25	1	<60
105381121001	Female	middle school	2	married	urban	no	Depression	N	Fair	Fair	0	1	0	0	1	0	0	0	1	0	0	0	0	0	1	1	高	18.75	1	<60
105381101001	Male	middle school	0	married	urban	yes	No Depression	N	Good	Good	0	0	0	0	0	0	0	0	0	0	0	0	0	0	1	0	中	16.5	0	≥60
105381101002	Female	middle school	0	married	urban	no	Depression	N	Fair	Good	0	0	0	0	0	0	0	0	0	0	0	0	0	0	0	0	中	18	0	≥60
105381115002	Male	high school+	1	married	urban	no	No Depression	Y	Good	Good	1	0	0	0	1	0	0	1	1	0	0	0	0	0	1	0	高	17.25	1	≥60
105381115001	Female	high school+	0	married	urban	no	No Depression	Y	Fair	Fair	0	1	0	0	0	0	0	0	1	0	0	0	0	0	0	0	高	19	1	≥60
105381117001	Male	primary	1	married	rural	no	No Depression	Y	Good	Good	0	0	0	0	0	0	0	0	0	0	0	1	0	0	0	0	高	16.5	0	<60
105381127002	Male	middle school	0	married	rural	yes	Depression	N	Good	Good	1	0	0	0	0	0	0	0	0	0	0	0	0	0	0	0	高	13	0	<60
105381133002	Female	high school+	1	married	urban	no	No Depression	Y	Fair	Fair	0	0	0	0	0	0	0	0	0	0	0	0	0	0	0	1	高	17.25	0	<60
105381135002	Male	high school+	1	married	urban	yes	No Depression	N	Good	Good	1	1	0	0	0	0	0	1	1	0	0	0	0	0	0	1	高	12.75	1	<60
105381132001	Female	high school+	1	married	urban	yes	No Depression	Y	Good	Good	0	1	0	0	0	0	0	0	0	0	0	0	0	0	0	0	高	16.75	0	<60
105381108001	Male	high school+	0	married	urban	no	No Depression	N	Fair	Fair	1	1	0	1	1	0	0	1	1	0	0	1	0	0	0	1	高	11.5	1	≥60
105381124001	Male	middle school	0	married	urban	yes	No Depression	Y	Good	Good	0	1	0	0	1	0	0	0	1	0	0	0	0	0	0	0	高	17.5	1	<60
105381124002	Female	middle school	1	married	urban	no	No Depression	Y	Poor	Good	0	0	0	0	0	0	0	0	0	0	0	0	0	0	0	0	中	16.25	0	<60
105381116001	Female	high school+	1	married	urban	no	No Depression	Y	Good	Good	0	0	0	0	0	0	0	1	0	0	0	0	0	0	0	0	高	14.25	0	<60
105381119001	Female	middle school	0	married	urban	no	No Depression	Y	Good	Good	0	0	0	0	1	0	0	0	0	0	0	0	0	0	0	1	高	16.75	0	<60
105381110001	Female	primary	0	married	urban	yes	Depression	Y	Fair	Fair	0	1	0	1	1	1	0	0	1	0	0	1	0	1	0	1	高	15.25	1	≥60
105381129002	Female	primary	0	married	rural	no	Depression	Y	Fair	Fair	0	0	0	0	1	0	0	0	0	0	0	1	0	0	0	0	低	13.25	1	<60
105381114002	Male	high school+	0	married	urban	no	No Depression	N	Good	Poor	1	1	0	1	0	0	0	0	0	0	0	0	0	0	0	1	中	13.25	1	<60
105381114001	Female	middle school	2	married	urban	no	No Depression	Y	Fair	Fair	0	1	0	0	1	0	0	1	0	0	0	1	0	1	0	1	中	16	1	<60
105381109002	Male	primary	1	married	rural	no	No Depression	Y	Fair	Fair	1	1	0	0	1	0	0	0	0	0	0	1	0	0	0	1	中	6.25	1	≥60
105381109001	Female	Illiterate	0	married	rural	no	No Depression	N	Fair	Fair	0	0	0	0	1	0	0	1	0	1	0	0	0	0	0	1	高	14.75	1	≥60
105381112002	Female	primary	1	married	urban	no	No Depression	N	Fair	Fair	0	1	0	0	0	0	0	1	1	0	0	0	0	0	0	1	低	8.25	1	≥60
105381112001	Male	middle school	0	married	rural	yes	No Depression	N	Good	Good	1	1	0	0	0	0	0	0	1	0	0	1	0	0	0	1	低	14.75	1	≥60
105381126002	Male	primary	1	married	urban	yes	No Depression	N	Fair	Fair	0	1	0	0	1	1	0	1	1	0	0	0	0	0	0	1	高	14.75	1	<60
105381122002	Male	high school+	1	married	rural	yes	No Depression	Y	Good	Good	0	0	0	0	0	0	0	0	0	0	0	1	0	0	0	0	高	16.75	0	<60
105381106001	Male	high school+	0	married	rural	no	No Depression	Y	Good	Good	1	0	0	1	1	0	0	0	0	0	0	0	0	0	0	0	高	15	1	<60
105381105002	Male	high school+	0	married	rural	no	No Depression	N	Fair	Good	1	0	0	1	1	0	0	1	1	0	0	1	0	0	0	1	高	13.5	1	≥60
105381105001	Female	high school+	0	married	rural	no	No Depression	N	Good	Poor	0	0	0	0	1	0	0	1	1	0	0	1	1	0	0	1	高	13.75	1	≥60
105381128002	Female	primary	0	married	urban	no	Depression	N	Fair	Good	0	0	0	0	0	0	0	0	0	0	0	0	0	0	0	1	中	13.75	0	<60
105381130002	Male	high school+	1	married	rural	yes	No Depression	N	Good	Good	0	0	0	0	1	0	0	0	1	0	0	1	0	0	0	0	中	15	1	<60
108259314001	Female	primary	1	single	rural	no	No Depression	Y	Poor	Poor	0	1	0	1	1	0	0	1	0	0	0	1	1	1	0	1	低	12.75	1	≥60
108259306001	Female	high school+	1	married	rural	yes	No Depression	Y	Good	Good	0	0	0	1	1	0	0	1	1	1	0	0	0	0	0	1	高	20.25	1	<60
108259317001	Female	high school+	0	single	urban	yes	No Depression	Y	Good	Poor	0	0	0	0	1	0	1	1	0	0	1	1	0	0	0	1	高	15	1	<60
108259310002	Male	primary	0	married	rural	yes	Depression	N	Poor	Poor	1	0	0	0	1	0	0	1	0	0	0	0	0	0	0	1	高	14.5	1	≥60
108259310001	Female	Illiterate	0	married	rural	no	Depression	N	Poor	Poor	0	1	0	1	1	0	0	1	1	0	0	1	0	0	0	1	高	13.75	1	≥60
108259335001	Male	middle school	1	married	urban	no	No Depression	N	Good	Good	1	1	0	1	1	0	0	1	0	0	0	1	0	0	0	0	高	14.5	1	<60
108259321001	Female	high school+	0	married	urban	no	No Depression	N	Fair	Good	0	0	0	0	1	0	0	0	0	1	0	1	0	0	1	0	高	14.5	1	≥60
108259340002	Male	high school+	0	married	urban	yes	Depression	N	Good	Good	1	1	0	0	1	0	0	1	1	0	0	0	0	0	1	0	高	16	1	<60
108259340001	Female	middle school	0	married	urban	yes	Depression	N	Fair	Fair	1	1	0	0	1	0	0	1	1	0	0	1	0	0	0	1	中	16.25	1	≥60
108259330002	Male	high school+	0	married	urban	yes	No Depression	N	Fair	Fair	1	0	0	0	1	0	0	1	1	0	1	1	0	0	0	1	高	17	1	≥60
108259330003	Female	primary	1	married	urban	no	No Depression	Y	Fair	Fair	0	1	0	1	1	0	0	1	1	0	1	0	1	0	1	1	中	11.75	1	≥60
108259334001	Female	primary	0	single	urban	no	No Depression	N	Good	Good	0	0	0	0	1	0	0	0	0	1	0	0	0	0	1	1	低	8	1	≥60
108259303002	Male	middle school	0	married	urban	yes	Depression	N	Poor	Poor	1	0	0	1	0	0	0	1	0	1	1	1	0	0	0	1	中	9.25	1	≥60
108259303001	Female	middle school	0	married	urban	no	No Depression	Y	Fair	Fair	0	1	0	0	1	0	0	1	0	1	1	1	0	0	0	1	高	13.5	1	≥60
108259328001	Female	primary	1	single	urban	no	No Depression	Y	Fair	Fair	0	0	0	0	0	0	0	0	0	0	0	0	0	0	0	0	中	18	0	≥60
108259323001	Male	primary	1	married	urban	yes	No Depression	Y	Fair	Fair	1	0	0	0	0	0	0	1	0	0	0	1	0	0	0	1	中	14.25	1	<60
108259323002	Female	primary	0	married	urban	no	Depression	N	Fair	Fair	1	1	0	0	1	1	0	1	1	1	0	1	0	0	1	1	高	11	1	<60
108259327001	Male	middle school	0	married	urban	no	No Depression	Y	Good	Good	1	1	0	0	0	0	0	0	0	0	0	0	0	0	0	0	高	13.75	0	<60
108259327002	Female	high school+	0	married	urban	no	Depression	Y	Fair	Fair	0	1	0	1	1	1	0	1	1	1	1	1	0	0	1	1	中	17	1	<60
108259344001	Male	middle school	0	married	urban	no	Depression	N	Fair	Fair	1	0	0	0	0	0	0	1	1	0	1	0	0	0	0	0	中	13.5	1	<60
108259344002	Female	middle school	0	married	urban	no	No Depression	N	Fair	Fair	0	0	0	0	0	0	0	1	0	0	0	0	0	0	0	1	中	13	0	≥60
108259308001	Male	high school+	0	married	urban	yes	No Depression	Y	Fair	Fair	1	0	0	0	0	0	0	0	1	0	0	0	0	0	1	1	高	16.5	1	<60
108259308002	Female	middle school	0	married	urban	yes	No Depression	Y	Good	Good	0	0	0	0	1	0	0	0	0	0	0	0	0	0	0	1	高	17	0	<60
108259315001	Female	Illiterate	1	married	rural	no	No Depression	N	Good	Good	0	1	0	0	1	0	0	1	0	0	1	0	0	0	0	1	中	4.25	1	≥60
108259332001	Male	high school+	1	married	urban	yes	No Depression	Y	Good	Good	1	1	0	0	0	0	0	0	1	0	0	0	0	0	0	0	中	15.25	1	<60
108259332002	Female	high school+	0	married	urban	no	No Depression	N	Good	Good	0	0	0	1	1	0	0	1	1	1	0	1	0	0	0	1	中	16.25	1	<60
108259301001	Male	high school+	1	married	urban	yes	No Depression	N	Good	Good	0	1	0	0	1	0	0	0	1	0	0	1	0	0	1	0	中	18.25	1	≥60
108259301002	Female	middle school	0	married	urban	no	No Depression	Y	Fair	Good	0	0	0	0	1	0	0	1	0	0	0	0	0	0	0	1	中	12.5	1	<60
108259322001	Female	middle school	1	single	urban	no	No Depression	Y	Good	Good	0	0	0	0	0	0	0	0	0	0	0	0	0	0	1	0	高	9.25	0	≥60
108259305001	Male	primary	2	married	urban	no	No Depression	N	Fair	Good	1	0	0	0	0	0	0	0	1	1	0	0	0	0	0	0	高	17.25	1	≥60
108259305002	Female	primary	0	married	urban	no	No Depression	N	Good	Good	0	1	0	0	1	0	0	0	1	0	0	1	0	0	0	1	高	20.5	1	≥60
108259304002	Male	middle school	0	married	rural	yes	Depression	Y	Poor	Poor	1	0	0	0	0	0	0	1	0	0	0	0	0	0	0	1	高	16.75	0	≥60
108259304003	Female	primary	1	married	urban	no	Depression	N	Good	Poor	0	0	0	0	0	0	0	0	0	0	0	1	0	0	0	0	高	14.5	0	<60
108259329002	Male	primary	0	married	urban	no	No Depression	Y	Fair	Good	1	1	0	1	1	1	0	1	1	1	0	1	1	1	0	0	低	6.5	1	≥60
108259311001	Male	middle school	1	married	rural	no	No Depression	Y	Fair	Fair	0	1	0	0	0	0	0	0	0	0	0	1	0	0	1	0	低	15.25	1	<60
108259311002	Female	high school+	0	married	rural	no	No Depression	N	Poor	Poor	0	0	0	1	0	0	0	0	1	0	1	0	0	0	0	1	高	15.5	1	<60
108259346002	Male	primary	1	married	urban	no	No Depression	Y	Good	Good	1	0	0	0	1	0	0	0	0	0	1	1	0	0	0	1	高	18	1	<60
108259346001	Female	primary	1	married	urban	no	No Depression	N	Good	Good	1	0	0	0	0	0	0	1	0	0	0	0	0	0	0	1	高	14.25	0	<60
108259307001	Male	high school+	1	married	urban	yes	No Depression	N	Good	Good	1	1	0	0	0	0	0	0	1	0	0	0	0	0	0	0	高	15.5	1	≥60
108259307002	Female	high school+	1	married	urban	no	No Depression	N	Good	Good	1	1	0	0	1	0	0	0	0	0	0	0	0	0	0	1	高	12	1	≥60
108259324001	Male	high school+	1	married	urban	no	No Depression	N	Good	Poor	0	1	0	0	0	0	0	0	0	0	0	1	0	0	0	1	中	15.25	1	≥60
108259125001	Male	Illiterate	1	married	rural	no	No Depression	N	Fair	Fair	1	1	0	0	0	0	0	0	0	0	0	1	0	0	0	0	低	6	1	≥60
108259125002	Female	primary	1	married	rural	no	No Depression	N	Poor	Poor	1	1	0	0	1	0	0	0	0	0	0	0	0	0	0	1	高	15.25	1	≥60
108259103002	Male	primary	0	married	rural	no	Depression	N	Fair	Fair	1	1	0	1	1	0	0	1	1	0	1	0	0	0	0	1	高	4.75	1	≥60
108259110001	Female	primary	0	single	urban	no	Depression	N	Fair	Fair	0	1	0	0	1	0	0	0	0	0	0	1	0	0	0	1	高	17	1	<60
108259139001	Male	primary	2	single	rural	no	No Depression	Y	Good	Good	0	0	0	0	0	0	0	0	0	0	0	0	0	0	0	0	高	4.25	0	≥60
108259119002	Male	primary	0	married	rural	yes	No Depression	N	Fair	Fair	1	1	0	1	0	1	0	1	0	0	1	0	0	0	0	1	高	11	1	≥60
108259132002	Male	high school+	0	married	urban	no	Depression	N	Fair	Fair	1	0	0	1	1	0	0	1	0	0	0	0	0	0	0	1	中	15.25	1	<60
108259107001	Male	primary	0	married	rural	yes	Depression	N	Fair	Good	1	1	0	1	1	0	0	0	0	0	0	0	0	0	0	1	低	15.25	1	≥60
108259112002	Male	primary	0	married	rural	no	No Depression	N	Good	Good	1	0	0	0	1	0	0	0	0	0	0	0	0	0	0	0	高	14.25	0	<60
108259112001	Female	primary	0	married	rural	no	Depression	N	Fair	Fair	0	1	0	0	1	0	0	1	0	1	0	1	0	0	0	1	低	10.5	1	<60
108259131002	Male	primary	2	married	rural	no	No Depression	Y	Poor	Poor	0	0	0	0	0	0	0	1	0	0	0	0	0	0	0	0	高	7.5	0	≥60
108259131001	Female	primary	0	married	rural	no	Depression	N	Poor	Poor	0	1	0	0	1	1	0	1	1	0	1	0	0	0	0	1	低	16.25	1	≥60
108259115001	Male	primary	1	married	rural	yes	Depression	N	Fair	Fair	1	1	0	0	0	0	0	1	0	0	1	1	0	0	0	1	高	13.5	1	≥60
108259115002	Female	primary	0	married	rural	no	Depression	N	Fair	Fair	1	1	0	0	1	0	1	1	0	0	0	1	0	0	0	1	高	13.5	1	≥60
108259143002	Male	primary	0	married	rural	no	No Depression	N	Fair	Fair	0	0	0	1	0	0	0	1	1	0	0	0	0	0	0	1	高	13.75	1	<60
108259102001	Female	primary	0	married	rural	no	Depression	N	Fair	Good	1	0	0	1	1	0	0	0	0	0	0	0	1	0	0	1	中	9.25	1	≥60
108259135001	Male	high school+	0	married	urban	yes	Depression	Y	Fair	Fair	1	0	0	1	1	0	0	1	1	1	1	0	0	0	0	1	高	14.75	1	≥60
108259135002	Female	primary	1	married	urban	no	Depression	N	Good	Good	1	0	0	1	1	0	1	1	0	0	0	1	0	0	0	1	高	13	1	≥60
108259124002	Male	primary	0	married	rural	no	No Depression	Y	Good	Poor	0	0	0	0	0	0	0	0	0	0	0	0	0	0	0	0	中	13.5	0	≥60
108259124003	Female	primary	0	married	rural	no	Depression	N	Good	Poor	1	0	0	1	1	0	0	0	0	0	0	1	0	0	0	0	中	15	1	≥60
108259142001	Male	primary	1	married	rural	yes	No Depression	Y	Fair	Fair	1	1	0	0	0	0	0	1	0	0	0	0	0	0	0	0	中	10.5	1	<60
108259145002	Female	high school+	0	married	urban	no	No Depression	N	Fair	Fair	1	1	0	0	0	0	0	0	0	0	1	1	0	0	0	1	高	19	1	<60
108259140001	Male	primary	1	single	rural	no	No Depression	N	Fair	Fair	1	1	0	1	0	0	0	0	1	0	0	0	0	0	0	0	高	10	1	≥60
108259104002	Female	middle school	1	married	rural	no	No Depression	Y	Good	Poor	0	1	0	0	0	0	0	0	0	0	0	0	0	0	0	1	低	15.75	0	<60
108259105001	Male	primary	1	married	rural	yes	No Depression	Y	Fair	Fair	1	1	0	0	1	0	0	0	0	0	0	1	0	0	0	0	低	14	1	≥60
108259105002	Female	primary	0	married	rural	no	No Depression	N	Fair	Fair	0	0	0	0	0	0	0	0	0	0	0	1	0	0	0	1	高	18.5	0	≥60
108259113002	Female	primary	0	married	rural	no	Depression	N	Fair	Fair	0	0	0	0	1	0	0	1	0	0	0	0	0	0	0	1	高	16.25	1	<60
108259113001	Male	primary	0	married	rural	yes	No Depression	N	Fair	Fair	1	1	0	0	1	0	0	1	1	0	0	1	0	0	1	1	高	16.75	1	<60
108259120001	Male	middle school	0	married	urban	yes	No Depression	Y	Fair	Good	1	1	0	0	1	0	0	1	1	0	0	0	0	0	0	0	高	16	1	≥60
108259120002	Female	high school+	0	married	urban	no	No Depression	N	Fair	Good	0	0	0	0	0	0	0	0	0	1	0	1	0	0	0	1	高	18.75	1	≥60
108259130002	Female	middle school	0	married	rural	no	Depression	N	Poor	Poor	0	0	0	1	1	0	0	1	0	1	0	1	1	0	0	1	中	18.5	1	<60
108259108002	Female	primary	0	married	rural	yes	Depression	N	Fair	Fair	0	1	0	0	0	1	0	0	0	0	0	0	0	0	0	0	中	10.75	1	≥60
108259137001	Male	primary	0	married	rural	yes	No Depression	N	Fair	Fair	1	1	0	1	0	0	0	0	1	0	1	0	1	0	0	1	中	15.25	1	≥60
108259127002	Male	high school+	0	married	urban	no	No Depression	N	Fair	Fair	0	0	0	1	1	0	0	1	1	1	0	1	0	0	0	1	高	17	1	≥60
108259116002	Male	middle school	2	married	rural	yes	No Depression	N	Fair	Fair	1	0	0	0	0	0	0	1	0	0	0	0	0	0	0	1	中	13.25	0	<60
108259116001	Female	primary	0	married	rural	no	Depression	N	Fair	Good	0	0	0	0	1	0	0	1	1	1	0	1	0	0	0	1	高	12	1	<60
108259138001	Male	middle school	1	married	rural	yes	No Depression	Y	Fair	Fair	1	0	0	0	0	0	0	0	0	0	0	1	0	0	0	1	高	15.25	0	≥60
108259138002	Female	primary	0	married	rural	no	Depression	Y	Fair	Fair	0	0	0	0	0	0	0	1	0	0	0	1	0	0	0	1	高	11.5	1	<60
108259214002	Male	high school+	2	married	rural	yes	Depression	N	Fair	Good	1	0	0	0	0	0	0	0	0	1	0	0	0	0	0	0	中	11.5	0	<60
108259214001	Female	primary	0	married	rural	no	Depression	N	Fair	Fair	0	1	0	0	1	0	1	1	1	1	0	0	0	0	0	1	高	15	1	<60
108259204001	Male	primary	0	married	urban	no	Depression	Y	Fair	Fair	0	1	0	0	1	0	0	1	0	0	1	1	0	0	0	1	高	14.75	1	≥60
108259212002	Male	primary	1	married	rural	yes	Depression	N	Fair	Fair	1	0	0	0	0	0	0	1	0	0	0	0	0	0	0	1	高	14.5	0	<60
108259212001	Female	middle school	0	married	rural	no	Depression	N	Fair	Good	0	1	0	0	1	0	0	1	1	0	1	0	0	0	0	1	高	16.5	1	<60
108259206001	Female	primary	0	married	rural	no	Depression	N	Fair	Fair	1	1	0	0	1	0	0	1	0	0	0	1	0	0	0	1	中	14	1	<60
108259206003	Male	primary	2	married	urban	yes	No Depression	N	Fair	Fair	1	1	0	0	1	0	0	1	0	0	0	0	0	0	0	0	高	13	1	<60
108259209001	Female	middle school	0	single	rural	no	Depression	Y	Poor	Good	0	1	0	0	1	1	0	0	0	0	0	0	0	0	0	1	中	14.5	1	≥60
108259259001	Male	primary	1	married	urban	yes	No Depression	N	Fair	Fair	1	0	0	0	0	0	0	0	0	0	0	0	0	0	0	0	中	13.25	0	<60
108259237002	Male	primary	1	married	rural	yes	No Depression	N	Good	Poor	1	0	0	0	0	0	0	0	0	1	0	1	0	0	0	1	低	15	1	<60
108259237001	Female	primary	0	married	urban	no	Depression	N	Fair	Fair	0	0	0	0	1	0	0	1	0	0	0	0	0	0	0	1	低	15	1	<60
108259234001	Male	middle school	1	married	urban	no	No Depression	Y	Fair	Fair	1	1	0	0	0	0	0	1	1	0	0	0	0	0	1	1	高	12.75	1	<60
108259234002	Female	primary	0	married	urban	no	Depression	N	Fair	Fair	0	1	0	0	1	0	0	0	0	0	0	0	0	0	0	1	高	18.25	1	<60
108259254001	Male	high school+	0	married	rural	yes	Depression	Y	Good	Poor	1	1	0	0	1	0	0	0	1	1	1	1	0	0	0	1	中	16.75	1	<60
108259233001	Male	primary	0	single	rural	no	Depression	Y	Poor	Poor	0	1	1	1	1	1	0	1	1	1	1	1	1	1	1	1	高	8.25	1	≥60
108259247002	Female	Illiterate	0	married	rural	no	No Depression	N	Good	Poor	0	0	0	1	1	0	0	1	0	0	0	1	1	0	0	1	高	10.25	1	≥60
108259232002	Male	primary	1	married	rural	no	No Depression	N	Poor	Poor	1	0	0	0	1	0	0	0	0	0	0	0	0	0	0	0	中	11.75	0	≥60
108259232001	Female	primary	0	married	rural	no	No Depression	N	Good	Poor	0	0	0	0	1	0	0	0	0	0	0	1	0	1	0	1	高	17.5	1	≥60
108259217002	Male	high school+	0	married	rural	no	No Depression	N	Fair	Fair	1	0	0	1	0	1	0	0	0	0	0	0	0	0	0	1	中	13	1	<60
108259220001	Male	primary	0	married	rural	yes	Depression	Y	Good	Good	1	1	0	1	1	0	0	0	0	1	0	0	0	0	0	0	高	8.25	1	≥60
108259220002	Female	primary	0	married	rural	no	No Depression	N	Good	Good	0	0	0	0	0	0	0	0	0	0	0	0	0	0	0	0	高	11	0	<60
108259239002	Male	middle school	0	married	rural	yes	No Depression	N	Fair	Fair	1	1	0	0	0	0	0	0	0	0	0	0	0	0	0	0	高	9.25	0	<60
108259239001	Female	middle school	0	married	rural	no	No Depression	Y	Good	Good	0	1	0	0	0	0	0	0	0	0	0	0	0	0	0	0	高	16.75	0	<60
108259242002	Male	primary	1	married	rural	no	Depression	N	Fair	Fair	1	1	0	0	1	0	0	1	1	1	1	1	0	0	0	1	高	9.75	1	<60
108259242001	Female	primary	0	married	rural	no	No Depression	N	Fair	Fair	0	1	0	0	0	0	0	1	0	0	0	0	0	0	0	1	高	9.5	1	<60
108259211002	Male	primary	0	married	rural	no	Depression	N	Fair	Fair	0	0	0	1	1	0	0	1	1	1	1	1	1	0	0	1	低	15.25	1	≥60
108259211001	Female	Illiterate	0	married	rural	no	No Depression	N	Fair	Fair	1	0	0	0	1	0	0	0	0	0	0	1	0	0	0	1	高	9.25	1	≥60
108259243002	Female	primary	2	single	urban	no	No Depression	N	Fair	Fair	1	1	0	0	1	0	0	1	1	0	0	1	0	0	0	1	中	14.5	1	≥60
108259248002	Male	primary	0	married	rural	yes	Depression	Y	Fair	Fair	0	1	0	0	0	0	0	0	0	0	0	1	0	0	0	1	中	13.75	1	<60
108259251001	Male	middle school	0	married	rural	yes	Depression	N	Fair	Fair	1	1	0	1	0	0	0	1	0	0	1	0	0	0	0	1	高	8.5	1	<60
108259258001	Male	primary	1	married	urban	no	No Depression	N	Good	Poor	1	0	0	0	1	0	0	0	0	1	1	1	0	0	0	1	高	18.5	1	<60
108259258002	Female	primary	2	married	rural	no	No Depression	N	Good	Poor	0	0	0	0	0	0	0	0	0	0	0	0	0	0	0	1	中	12.25	0	<60
108259250002	Male	middle school	0	married	rural	no	Depression	N	Fair	Good	1	0	0	0	0	0	0	0	0	0	0	0	0	0	0	1	高	12.5	0	<60
108259260001	Male	high school+	1	married	rural	no	No Depression	N	Fair	Fair	1	1	0	1	1	1	0	0	0	0	0	0	0	0	1	1	高	16	1	<60
108259260002	Female	primary	0	married	urban	no	Depression	Y	Good	Good	0	0	0	0	0	0	0	0	1	0	0	0	0	0	0	0	高	11.75	0	<60
108259213002	Male	primary	1	married	rural	no	No Depression	N	Fair	Fair	1	1	0	0	0	0	0	1	0	0	0	0	0	0	1	1	高	16.5	1	≥60
108259226002	Female	Illiterate	1	single	rural	no	No Depression	N	Fair	Fair	0	1	0	0	1	0	0	1	0	1	0	1	0	1	0	1	中	11.75	1	≥60
108259238002	Female	middle school	0	married	rural	no	Depression	N	Good	Good	0	1	0	0	1	0	0	1	0	1	1	1	0	0	0	1	高	16.25	1	<60
108259249001	Male	high school+	0	married	rural	yes	No Depression	N	Fair	Good	0	1	0	0	0	0	0	0	0	0	0	1	0	0	0	1	高	16.75	1	<60
108259249002	Female	primary	0	married	rural	no	No Depression	N	Good	Poor	0	0	0	0	0	0	0	0	0	0	0	1	0	0	0	1	高	17.5	0	<60
108259256002	Male	primary	1	married	rural	yes	Depression	N	Fair	Fair	1	0	0	0	1	0	0	0	0	0	1	0	0	0	0	1	高	18.5	1	<60
108259256001	Female	primary	0	married	rural	no	Depression	N	Good	Poor	0	1	0	0	1	0	0	1	1	0	0	1	0	0	1	1	高	17.75	1	<60
108259246001	Male	primary	0	married	rural	yes	No Depression	Y	Fair	Good	1	0	0	0	0	0	0	0	0	0	0	0	0	0	0	0	高	15.75	0	<60
108259246002	Female	middle school	0	married	rural	no	No Depression	N	Good	Good	0	0	0	1	1	0	0	1	0	0	0	1	0	0	0	1	高	19	1	<60
108259219002	Male	middle school	0	married	urban	yes	No Depression	Y	Poor	Good	1	0	0	0	0	0	0	0	0	0	0	0	0	0	0	0	中	18	0	≥60
108259219001	Female	primary	0	married	urban	no	No Depression	N	Fair	Fair	1	1	0	1	1	0	0	1	1	1	0	0	0	0	1	1	高	16	1	≥60
108259245001	Female	primary	1	married	rural	no	Depression	N	Good	Poor	1	0	0	1	1	0	0	1	0	0	0	0	0	0	0	1	高	10.75	1	≥60
108259245002	Male	middle school	0	married	rural	no	No Depression	N	Fair	Fair	1	1	0	1	1	0	0	1	1	0	0	1	0	1	0	1	高	14.75	1	≥60
108259235002	Male	primary	2	married	rural	no	No Depression	N	Good	Poor	1	0	0	0	0	0	0	1	0	0	0	0	0	0	0	1	高	11.75	0	<60
108259235001	Female	primary	0	married	rural	no	Depression	Y	Good	Poor	0	1	0	0	1	0	0	1	1	0	1	1	0	0	1	1	中	12.25	1	<60
108259224002	Male	primary	0	married	rural	yes	No Depression	Y	Poor	Poor	1	0	0	1	0	0	0	0	0	0	0	1	1	0	0	1	高	18	1	<60
108259224001	Female	primary	0	married	rural	no	Depression	Y	Good	Poor	1	1	0	0	1	1	1	0	1	0	1	1	0	0	0	1	中	15.25	1	<60
108259215002	Male	middle school	1	married	rural	yes	No Depression	Y	Good	Good	1	1	0	0	0	0	0	1	0	0	0	0	0	0	0	1	中	13.25	1	<60
108259257002	Female	middle school	0	married	rural	no	Depression	Y	Good	Good	0	1	0	0	1	1	0	0	1	0	0	1	0	1	0	1	高	15.25	1	<60
108259203002	Female	middle school	0	married	urban	no	No Depression	N	Good	Good	0	0	0	0	1	0	0	0	0	1	1	0	0	0	0	1	高	17.75	1	<60
108259255002	Female	primary	1	married	urban	no	No Depression	N	Good	Good	0	1	0	0	0	0	0	1	0	0	0	0	0	0	0	1	高	11.75	1	<60
108259231001	Female	primary	0	married	urban	no	No Depression	N	Fair	Fair	0	0	0	1	1	0	0	0	0	1	1	0	1	0	0	0	高	14.5	1	≥60
108259207002	Male	high school+	0	married	rural	yes	No Depression	N	Fair	Fair	1	0	0	0	0	0	0	1	1	0	0	0	0	0	0	1	中	17	1	<60
108259207001	Female	primary	1	married	rural	no	No Depression	N	Good	Good	0	1	0	0	1	0	0	0	1	0	0	0	0	0	0	0	中	11.25	1	<60
108206212001	Male	middle school	0	married	rural	yes	No Depression	Y	Fair	Fair	1	0	0	0	0	0	0	1	0	0	0	0	0	0	0	0	中	9.75	0	<60
108206204001	Male	middle school	0	married	rural	yes	No Depression	N	Good	Good	1	1	0	0	0	1	0	0	0	0	0	0	0	0	0	1	高	18.75	1	<60
108206204002	Female	primary	0	married	rural	no	Depression	N	Fair	Fair	0	0	0	1	1	0	0	1	1	0	1	1	0	0	0	1	高	17.5	1	<60
108206240001	Female	primary	1	married	urban	no	Depression	N	Fair	Fair	1	0	0	0	0	0	1	0	0	0	0	0	0	0	0	1	高	14.75	0	<60
108206229001	Male	middle school	0	married	rural	yes	No Depression	N	Fair	Fair	1	0	0	0	0	0	0	1	0	1	0	0	0	0	0	1	高	14.5	1	<60
108206229002	Female	middle school	0	married	urban	no	Depression	N	Fair	Fair	1	0	0	0	1	0	0	1	0	0	0	0	0	0	0	1	高	15	1	<60
108206227001	Male	primary	0	married	rural	no	Depression	N	Fair	Fair	1	0	0	0	0	0	0	0	0	1	0	0	0	0	0	1	低	10.25	0	≥60
108206221001	Male	primary	0	married	rural	yes	No Depression	Y	Good	Good	1	0	0	0	0	0	0	0	0	0	0	0	0	0	0	0	中	13	0	≥60
108206231001	Female	primary	1	married	rural	no	No Depression	N	Poor	Good	0	1	0	0	1	0	0	0	0	1	0	1	0	0	0	0	高	11.5	1	<60
108206226001	Male	middle school	1	married	rural	yes	Depression	N	Poor	Poor	0	1	0	1	0	0	0	1	1	0	0	0	1	0	0	1	高	15.5	1	≥60
108206205002	Male	middle school	0	married	urban	no	No Depression	N	Fair	Good	1	0	0	0	0	0	0	0	0	0	0	0	0	0	0	0	高	18.25	0	<60
108206220002	Male	middle school	0	married	rural	no	No Depression	Y	Good	Good	1	1	0	0	1	1	0	0	0	0	0	1	0	0	0	1	高	13.75	1	≥60
108206233001	Male	primary	1	married	rural	no	No Depression	Y	Fair	Fair	1	0	0	0	0	0	0	0	0	0	0	0	0	0	0	0	低	13	0	<60
108206210002	Male	high school+	1	married	rural	no	Depression	Y	Good	Good	1	1	0	0	1	0	0	1	0	0	1	0	0	0	0	1	高	12.75	1	≥60
108206210001	Female	primary	0	married	rural	no	Depression	Y	Poor	Poor	1	1	0	0	1	0	0	1	0	1	1	1	0	0	0	1	高	10	1	<60
108206230001	Male	primary	0	married	rural	no	No Depression	N	Fair	Good	1	1	0	0	0	0	0	0	0	0	1	1	0	0	0	1	中	12.5	1	≥60
108206230002	Female	primary	1	married	rural	no	No Depression	N	Poor	Good	0	0	0	0	0	0	0	1	0	0	0	0	0	0	0	1	高	15.25	0	<60
108206237002	Male	primary	1	married	urban	no	No Depression	N	Fair	Fair	1	0	0	0	0	0	0	1	0	0	0	1	0	0	0	1	低	16.75	1	<60
108206228001	Male	middle school	1	married	rural	no	Depression	N	Fair	Fair	1	1	0	0	1	0	0	0	0	1	0	0	0	0	0	1	低	11	1	<60
108206236001	Male	middle school	0	married	rural	no	No Depression	N	Good	Poor	0	0	0	0	0	0	0	0	0	0	0	0	0	0	0	1	高	15.75	0	<60
108206135002	Female	primary	1	married	rural	no	Depression	N	Good	Poor	1	0	0	0	1	0	0	1	0	0	0	0	0	0	0	1	中	10	1	<60
108206103001	Male	primary	1	married	rural	no	No Depression	N	Fair	Fair	0	1	0	0	0	0	0	0	0	0	0	1	0	0	1	1	高	9.25	1	≥60
108206102001	Female	middle school	1	married	rural	no	No Depression	N	Fair	Fair	0	1	0	0	1	0	0	1	0	0	1	1	0	0	0	1	高	12	1	<60
108206118001	Male	middle school	1	married	rural	yes	Depression	N	Fair	Good	1	1	0	0	1	1	0	1	1	0	1	0	0	0	1	0	中	18	1	<60
108206118002	Female	primary	0	married	rural	yes	No Depression	N	Good	Good	0	0	0	0	1	0	0	0	1	0	0	0	0	0	0	0	低	15.25	1	<60
108206129002	Female	primary	0	married	rural	no	Depression	N	Poor	Poor	0	1	0	1	0	1	0	1	1	1	1	1	0	0	0	1	高	12	1	≥60
108206138001	Male	primary	0	married	rural	yes	No Depression	Y	Good	Poor	1	0	0	0	0	0	0	1	0	1	0	1	0	0	0	0	高	11	1	<60
108206101002	Female	middle school	1	married	rural	no	No Depression	N	Fair	Good	0	0	0	0	0	0	0	1	0	0	0	0	0	1	0	1	高	15.25	1	<60
108206137002	Male	primary	0	married	rural	yes	Depression	Y	Good	Good	1	0	0	0	0	0	0	1	0	0	0	0	0	0	0	0	低	17.25	0	<60
108206108001	Male	primary	0	married	rural	yes	Depression	N	Fair	Fair	1	1	0	0	1	0	0	0	0	0	1	1	0	1	0	1	低	12	1	≥60
108206140002	Male	middle school	1	married	rural	yes	Depression	Y	Fair	Good	1	0	0	1	0	0	0	0	0	1	1	1	0	0	0	1	高	18	1	<60
108206119001	Female	primary	0	married	rural	no	Depression	N	Fair	Fair	1	1	0	0	1	0	0	1	0	0	0	0	0	1	1	1	高	13	1	≥60
108206122002	Male	primary	0	married	rural	yes	No Depression	N	Fair	Fair	1	0	0	0	0	0	0	1	0	0	0	1	0	0	0	1	高	19	1	<60
108206125001	Male	middle school	0	married	rural	yes	No Depression	N	Good	Poor	1	1	0	0	0	0	0	1	0	1	0	1	0	0	0	1	高	14.75	1	<60
108206125002	Female	middle school	0	married	rural	no	No Depression	N	Poor	Poor	0	1	0	1	1	0	0	1	0	0	0	1	0	0	0	0	高	18.25	1	<60
108206123002	Male	middle school	0	married	rural	yes	No Depression	N	Fair	Fair	1	0	0	0	1	0	0	0	0	0	0	0	0	0	0	1	高	14.5	0	≥60
108206123001	Female	primary	0	married	rural	no	No Depression	N	Fair	Fair	0	1	0	0	1	0	0	1	1	0	0	0	0	0	0	1	低	8.5	1	≥60
108206105002	Female	primary	1	married	rural	no	Depression	N	Fair	Fair	1	0	0	1	1	0	0	1	0	0	1	1	0	0	1	1	高	14.5	1	≥60
108206141002	Male	primary	0	married	rural	yes	Depression	N	Poor	Poor	0	1	0	0	1	0	0	1	1	0	0	1	0	0	1	1	高	16.25	1	<60
108206141001	Female	primary	0	married	rural	no	Depression	N	Fair	Fair	1	0	0	0	1	0	0	1	0	1	0	1	0	0	0	1	高	11.5	1	<60
108206127002	Male	primary	1	single	rural	no	Depression	N	Fair	Fair	1	0	0	0	0	0	0	0	0	1	0	1	0	1	0	1	低	7.75	1	≥60
108206104001	Male	high school+	1	married	urban	no	Depression	Y	Fair	Good	1	1	0	0	1	1	0	1	1	0	1	1	0	0	0	0	中	9.5	1	≥60
108206113002	Female	primary	1	married	urban	no	No Depression	Y	Good	Good	0	0	0	0	0	0	0	0	0	0	0	0	0	0	0	0	中	14.25	0	<60
108206107001	Male	high school+	1	married	rural	yes	Depression	Y	Good	Good	1	0	0	0	0	0	0	0	1	0	0	0	0	0	0	0	高	15	0	<60
108206134002	Female	primary	0	married	rural	no	Depression	N	Fair	Fair	0	0	0	0	1	0	0	1	1	1	0	1	0	0	0	1	高	13.75	1	<60
108206124002	Male	primary	1	married	rural	no	No Depression	Y	Fair	Good	1	0	0	0	0	0	0	0	0	0	0	0	0	0	0	0	高	10.75	0	<60
108206121002	Male	primary	0	married	urban	no	No Depression	N	Good	Poor	1	1	0	1	1	0	0	0	0	0	0	0	1	0	0	0	高	14.5	1	≥60
108206121001	Female	primary	2	married	urban	no	Depression	N	Fair	Fair	0	0	0	0	0	0	0	1	0	0	0	0	0	0	0	1	中	20.75	0	≥60
108206109001	Male	primary	0	married	rural	yes	No Depression	Y	Fair	Fair	1	1	0	0	0	0	0	0	0	0	0	0	0	0	0	0	高	16	0	≥60
108206310001	Male	middle school	1	married	rural	yes	No Depression	N	Good	Good	1	0	0	0	0	0	0	0	0	0	0	0	0	0	0	1	中	14	0	<60
108206331002	Male	middle school	1	married	urban	yes	No Depression	N	Poor	Poor	0	1	0	0	0	0	0	1	0	0	1	0	0	0	0	1	中	16.25	1	<60
108206313001	Female	primary	0	single	rural	no	Depression	N	Fair	Good	1	1	0	1	1	0	0	1	0	0	0	1	1	0	0	1	低	9.5	1	≥60
108206312001	Male	primary	1	married	urban	no	No Depression	Y	Fair	Good	1	0	0	0	0	0	0	1	0	1	0	1	0	0	0	1	中	16.25	1	≥60
108206312002	Female	primary	2	married	rural	no	No Depression	N	Good	Good	0	1	0	0	1	0	0	0	1	0	0	0	0	0	1	0	低	12.25	1	≥60
108206314002	Male	middle school	0	married	rural	yes	Depression	N	Good	Poor	1	1	0	0	0	0	0	1	0	0	0	0	0	0	0	1	低	16.25	1	≥60
108206314001	Female	Illiterate	0	married	rural	no	Depression	N	Fair	Good	1	1	0	0	1	0	0	0	0	0	0	0	0	0	1	1	高	14.25	1	≥60
108206326002	Male	high school+	1	married	rural	no	No Depression	N	Good	Good	1	0	0	0	1	0	1	0	0	1	1	0	1	1	0	1	低	7.75	1	≥60
108206326001	Female	primary	1	married	rural	no	Depression	N	Good	Poor	0	0	0	0	0	0	0	1	0	0	0	1	0	0	0	1	高	16.5	1	≥60
108206305002	Male	primary	2	married	rural	no	No Depression	N	Fair	Fair	1	1	0	0	0	0	0	0	0	0	0	0	0	0	0	0	中	7.75	0	≥60
108206305001	Female	Illiterate	1	married	rural	no	Depression	N	Fair	Good	0	1	0	0	1	0	0	1	1	0	1	0	1	0	0	1	高	7.25	1	≥60
108206321002	Male	primary	1	married	rural	yes	No Depression	N	Fair	Fair	1	1	0	0	1	0	0	0	1	0	0	0	0	0	1	0	高	12	1	≥60
108206328001	Male	high school+	0	married	rural	yes	No Depression	N	Fair	Fair	1	0	0	0	0	1	0	0	0	0	0	1	0	0	0	0	中	12.75	1	≥60
108206330001	Female	primary	1	married	rural	no	No Depression	N	Good	Good	1	0	0	0	1	0	0	0	0	0	0	1	0	0	0	1	高	16.75	1	<60
108206319001	Male	primary	0	married	urban	no	Depression	Y	Good	Poor	1	1	0	0	0	0	0	1	0	0	0	0	0	0	0	1	低	7	1	≥60
108206319002	Female	Illiterate	1	married	urban	no	Depression	N	Fair	Good	1	0	0	1	1	1	0	1	0	1	0	1	0	0	1	1	低	8.75	1	≥60
108206303001	Male	primary	2	single	rural	no	Depression	N	Fair	Fair	1	1	0	0	1	1	0	0	1	0	0	0	0	1	1	1	中	8	1	≥60
108206322001	Male	primary	0	married	rural	no	No Depression	N	Fair	Fair	1	0	0	0	0	0	0	1	0	0	0	1	0	0	0	1	低	11.25	1	<60
108206317001	Male	primary	0	married	rural	yes	No Depression	N	Fair	Fair	1	0	0	0	0	0	0	1	0	0	0	0	0	0	0	1	高	10.25	0	≥60
108206340002	Female	high school+	2	married	rural	no	No Depression	N	Fair	Fair	0	0	0	0	0	0	0	0	0	0	0	0	0	0	0	0	中	11.75	0	<60
108206308002	Male	primary	0	married	rural	no	Depression	N	Fair	Fair	1	1	0	0	0	0	0	1	0	0	0	1	0	0	0	1	中	15	1	<60
108206308001	Female	primary	1	married	rural	no	No Depression	N	Fair	Good	0	0	0	0	0	0	0	0	0	0	0	0	0	0	0	1	中	17	0	<60
108206323001	Male	primary	0	married	rural	yes	No Depression	N	Fair	Fair	1	0	0	0	0	0	0	0	0	0	0	0	0	0	0	1	高	8	0	<60
108206323002	Female	primary	1	married	rural	no	Depression	N	Fair	Good	0	1	0	0	1	0	0	1	0	0	1	0	0	0	0	0	中	15	1	<60
108206337001	Female	primary	1	married	rural	no	No Depression	N	Poor	Poor	0	1	0	0	1	0	0	0	1	0	0	0	0	0	0	1	高	13	1	<60
108206337002	Female	primary	1	married	rural	no	No Depression	N	Poor	Poor	0	0	0	0	1	0	0	0	0	0	0	0	0	0	0	1	高	11.25	0	<60
108206335002	Male	primary	1	married	urban	yes	Depression	Y	Good	Poor	1	1	0	0	0	0	0	0	1	0	0	0	0	0	0	1	中	17.5	1	<60
108206335001	Female	primary	0	married	urban	no	Depression	N	Fair	Fair	0	0	0	0	0	0	0	1	0	0	0	1	0	0	0	0	高	15.5	1	<60
108206333002	Female	high school+	0	married	rural	no	Depression	N	Good	Good	0	1	0	1	1	0	1	1	1	1	1	1	0	0	0	1	中	18.5	1	≥60
108206318001	Male	middle school	1	married	rural	yes	No Depression	N	Poor	Poor	1	0	0	1	1	0	0	0	1	1	1	1	0	0	0	0	高	7.5	1	≥60
108206304001	Female	primary	0	married	rural	no	Depression	Y	Good	Poor	1	1	0	0	0	1	0	0	0	0	0	0	0	1	0	1	中	10.5	1	≥60
108206336002	Male	primary	1	married	rural	no	Depression	Y	Good	Good	1	0	0	0	0	0	0	0	0	0	0	0	0	0	0	1	高	12.75	0	<60
108206332002	Female	primary	0	married	urban	no	Depression	N	Fair	Fair	1	0	1	0	0	0	0	1	0	0	1	1	0	0	0	1	高	12.5	1	<60
108206306002	Male	primary	0	married	rural	yes	Depression	Y	Poor	Poor	1	1	0	1	1	0	0	1	1	1	1	1	0	0	0	1	中	14	1	≥60
108206306001	Female	primary	0	married	rural	no	Depression	N	Fair	Fair	1	1	0	0	1	0	0	1	0	0	0	0	0	0	0	1	低	14.25	1	≥60
105102333001	Female	middle school	0	married	urban	no	No Depression	Y	Good	Poor	0	0	0	0	1	0	0	1	0	1	0	0	0	0	0	1	高	16.75	1	<60
105102322001	Male	middle school	1	married	urban	no	No Depression	N	Fair	Fair	1	0	0	0	1	1	0	0	1	0	0	1	0	0	1	1	中	14.75	1	≥60
105102331002	Female	high school+	0	married	urban	no	Depression	N	Fair	Fair	0	1	0	0	1	0	0	0	1	0	0	0	0	0	0	1	高	16.5	1	<60
105102326002	Male	high school+	1	married	urban	yes	No Depression	Y	Fair	Fair	0	1	0	0	1	0	0	0	1	1	1	1	0	0	1	0	高	15.25	1	<60
105102327002	Female	primary	2	married	urban	no	No Depression	N	Poor	Poor	1	1	0	0	0	0	0	0	0	0	0	1	0	0	0	0	高	15.75	1	≥60
105102327001	Male	high school+	1	married	urban	yes	No Depression	Y	Good	Good	1	1	0	0	0	0	0	0	0	0	0	0	0	0	0	0	高	11.25	0	≥60
105102310001	Female	middle school	0	married	urban	no	Depression	N	Good	Poor	0	0	0	0	1	0	0	1	0	0	0	1	0	0	0	1	中	17.25	1	<60
105102308002	Female	middle school	2	single	urban	no	No Depression	N	Fair	Good	0	1	0	0	1	0	0	1	1	0	0	0	0	0	1	1	中	8.5	1	≥60
105102302002	Female	high school+	1	married	urban	no	No Depression	Y	Good	Good	0	1	0	0	0	0	0	0	1	0	0	0	0	0	0	0	中	18.25	1	<60
105102306001	Male	middle school	0	married	urban	no	No Depression	N	Fair	Fair	0	0	0	1	0	0	0	1	0	0	0	0	1	0	0	1	中	15	1	≥60
105102306002	Female	primary	1	married	urban	no	Depression	N	Fair	Fair	1	0	0	0	0	0	0	0	0	0	0	0	0	0	0	0	中	9.5	0	≥60
105102323003	Male	high school+	1	married	urban	yes	No Depression	N	Fair	Good	1	1	0	0	1	0	0	0	1	0	0	0	0	0	1	0	高	16.5	1	≥60
105102323002	Female	high school+	0	married	urban	no	No Depression	N	Fair	Fair	0	0	0	0	0	0	0	1	0	1	0	1	0	0	0	0	高	13.75	1	≥60
105102330002	Male	high school+	1	married	urban	no	No Depression	Y	Good	Good	1	1	0	0	1	0	0	0	0	0	0	1	0	0	0	0	中	14.25	1	<60
105102330001	Female	high school+	0	married	urban	no	No Depression	N	Poor	Poor	0	0	0	0	0	0	0	0	1	0	0	0	0	0	0	0	中	15.5	0	<60
105102301001	Female	middle school	1	single	urban	no	Depression	Y	Fair	Good	1	0	0	1	1	0	0	0	0	0	0	0	1	0	0	1	中	13	1	≥60
105102107002	Female	primary	0	married	rural	no	No Depression	N	Fair	Good	0	0	0	0	0	0	0	0	0	0	0	0	0	0	0	1	低	16	0	<60
105102102002	Male	primary	0	married	urban	no	No Depression	Y	Good	Good	0	1	0	0	1	0	0	1	0	0	0	0	0	0	0	0	中	13.25	1	≥60
105102125001	Female	Illiterate	0	single	rural	no	Depression	N	Fair	Fair	0	0	0	0	0	0	0	1	1	1	0	0	0	0	0	1	中	11.25	1	<60
105102136002	Male	high school+	2	married	rural	no	No Depression	Y	Good	Good	0	1	0	0	0	1	0	0	0	0	0	0	0	0	0	0	高	12.75	1	≥60
105102134001	Male	middle school	0	married	rural	no	Depression	N	Poor	Poor	1	1	0	1	1	1	0	1	1	1	1	1	1	1	1	1	低	16.5	1	≥60
105102130001	Female	primary	1	single	rural	no	No Depression	Y	Fair	Fair	1	1	0	0	1	1	0	1	0	1	0	0	0	0	0	1	低	13.75	1	≥60
105102109001	Male	primary	0	married	rural	no	No Depression	Y	Fair	Fair	1	0	0	0	0	0	0	1	0	0	1	0	0	0	0	1	中	9.75	1	<60
105102109002	Female	middle school	1	married	urban	no	No Depression	N	Poor	Good	1	0	0	0	1	0	0	0	1	1	0	1	0	0	1	1	高	12.75	1	<60
105102124002	Male	high school+	1	married	urban	no	No Depression	Y	Fair	Fair	1	0	0	0	0	0	0	1	0	0	0	0	0	0	0	0	高	14.5	0	≥60
105102111002	Male	primary	1	married	rural	yes	Depression	Y	Fair	Good	1	1	0	0	1	0	0	0	0	1	1	0	0	0	0	1	高	15	1	<60
105102111001	Female	high school+	0	married	rural	no	Depression	N	Good	Good	0	1	0	0	1	0	0	0	1	1	1	0	0	0	0	1	高	12	1	<60
105102129001	Male	high school+	1	married	urban	yes	No Depression	Y	Good	Good	1	0	0	0	0	0	0	1	0	0	1	0	0	0	0	1	高	19	1	<60
105102129002	Female	high school+	0	married	urban	no	No Depression	N	Good	Poor	0	1	0	0	1	0	0	1	1	1	0	0	0	0	0	1	中	18.25	1	<60
105102115001	Male	primary	1	married	rural	yes	Depression	Y	Poor	Poor	1	0	0	0	0	0	0	0	0	0	0	0	0	0	0	0	中	8	0	≥60
105102115002	Female	primary	1	married	rural	no	Depression	N	Fair	Fair	1	1	0	0	1	1	0	0	1	0	0	0	0	0	0	1	中	11.75	1	≥60
105102116002	Male	high school+	0	married	urban	yes	No Depression	Y	Fair	Good	0	1	0	1	0	0	0	0	1	1	0	0	0	0	0	1	高	17.25	1	<60
105102116001	Female	middle school	2	married	urban	no	No Depression	Y	Good	Good	0	0	0	0	1	0	0	0	0	0	0	0	0	0	0	0	高	14.5	0	<60
105102137001	Female	middle school	1	married	rural	no	No Depression	Y	Fair	Fair	1	1	0	0	0	0	0	0	1	0	0	0	0	0	1	1	中	17	1	<60
105102118001	Female	primary	0	married	rural	no	No Depression	N	Fair	Fair	1	0	0	0	1	0	1	1	0	0	0	0	0	0	0	1	高	10	1	<60
105102108002	Male	high school+	0	married	urban	yes	Depression	N	Good	Poor	1	1	0	0	0	0	0	1	1	0	0	1	0	0	0	1	高	17.5	1	<60
105102108001	Female	high school+	0	married	urban	no	Depression	N	Good	Poor	0	1	0	0	0	0	0	1	0	0	0	0	0	0	0	1	高	15.5	1	<60
105102142001	Female	middle school	0	married	urban	no	Depression	N	Fair	Good	1	1	0	0	1	0	0	0	1	0	1	1	0	0	1	1	高	15.75	1	<60
105102104001	Male	middle school	1	married	urban	no	No Depression	N	Good	Good	0	1	0	0	0	0	0	1	0	0	0	0	0	0	0	0	高	13	1	≥60
105102117001	Male	primary	1	single	urban	yes	Depression	N	Fair	Fair	0	0	0	0	1	0	0	0	0	0	0	0	0	0	0	0	高	17.5	0	<60
105102135002	Female	high school+	1	married	urban	no	Depression	N	Fair	Fair	0	1	0	0	1	0	0	0	1	0	0	1	0	0	1	1	高	12	1	≥60
105102135001	Male	high school+	1	married	urban	no	No Depression	Y	Good	Poor	1	1	0	0	0	1	0	0	1	0	0	0	0	0	1	0	高	16.75	1	≥60
105102127002	Female	high school+	0	married	urban	no	No Depression	N	Fair	Fair	1	1	0	0	0	0	0	0	1	0	0	1	0	0	0	1	中	15.5	1	≥60
105102119002	Male	primary	0	married	rural	yes	No Depression	Y	Fair	Fair	1	0	0	0	0	0	0	0	0	0	1	1	0	0	0	1	中	13.5	1	<60
105102113002	Male	middle school	0	married	rural	yes	Depression	N	Fair	Fair	1	0	0	1	0	0	0	1	0	0	0	1	0	0	0	1	高	12.25	1	≥60
105102121001	Male	middle school	1	married	rural	yes	Depression	N	Good	Good	1	0	0	0	0	0	0	0	0	0	0	0	0	0	0	0	高	14.25	0	≥60
105102121002	Female	middle school	0	married	rural	no	No Depression	N	Fair	Good	0	1	0	0	1	0	0	1	0	0	0	1	0	0	0	1	中	13	1	≥60
105102106002	Male	high school+	1	married	urban	yes	No Depression	N	Good	Good	0	0	0	0	0	0	0	0	0	0	0	0	0	0	1	0	中	15.75	0	<60
105102106001	Female	high school+	1	married	urban	no	No Depression	N	Fair	Good	0	0	0	0	1	0	0	1	1	0	0	1	0	0	0	1	高	17.75	1	<60
105102101001	Male	primary	0	married	rural	yes	No Depression	N	Good	Good	1	1	0	0	0	0	0	0	1	0	0	0	0	0	0	0	中	13.25	1	≥60
105102139001	Male	high school+	0	married	urban	yes	No Depression	Y	Good	Good	1	0	0	0	0	0	0	0	0	0	0	1	0	0	0	1	高	17	0	<60
105102139002	Female	primary	0	married	rural	no	No Depression	Y	Good	Poor	0	1	0	0	0	0	0	0	0	0	0	0	0	0	0	1	高	18	0	<60
105102133001	Female	primary	0	single	rural	no	Depression	N	Good	Poor	1	0	0	1	1	0	0	1	0	1	0	1	0	0	0	1	中	15	1	<60
105102132001	Female	primary	0	single	urban	no	No Depression	N	Poor	Good	1	1	0	1	1	0	0	1	0	0	0	0	0	0	0	1	中	17	1	≥60
105102138001	Male	primary	1	married	rural	no	No Depression	N	Good	Good	1	0	0	0	0	0	0	0	0	0	0	0	0	0	0	1	低	13.75	0	<60
105102138002	Female	primary	0	married	rural	yes	No Depression	N	Fair	Fair	0	1	0	1	1	0	0	1	1	0	0	1	0	0	0	1	中	13.25	1	<60
105102105001	Male	middle school	0	married	urban	yes	No Depression	Y	Good	Good	0	0	0	0	1	0	0	1	1	0	0	0	0	0	0	0	高	15.75	1	<60
105102228002	Male	high school+	0	married	rural	yes	No Depression	Y	Good	Poor	1	0	0	1	1	0	0	0	1	1	0	1	0	0	1	1	高	14.25	1	<60
105102228001	Female	primary	0	married	rural	no	No Depression	N	Good	Poor	0	0	0	1	0	0	0	0	0	0	0	0	0	0	0	0	中	13	0	<60
105102241002	Male	high school+	0	married	urban	yes	No Depression	Y	Good	Good	0	1	0	0	0	0	0	0	1	0	0	0	0	0	0	0	高	14.75	1	<60
105102241001	Female	high school+	0	married	urban	no	No Depression	Y	Good	Good	0	0	0	0	0	0	0	0	0	0	0	0	0	0	0	0	高	18.25	0	<60
105102253002	Female	high school+	1	married	urban	no	No Depression	N	Fair	Good	0	1	0	0	0	1	0	0	1	0	0	0	0	0	0	0	中	20.25	1	<60
105102253001	Male	high school+	0	married	urban	yes	No Depression	Y	Good	Good	0	0	0	0	0	0	0	0	0	0	0	0	0	0	1	1	中	15.5	0	<60
105102222002	Male	primary	0	married	rural	no	No Depression	Y	Good	Good	0	1	0	0	0	0	0	0	0	0	0	1	0	0	0	0	中	11.75	1	≥60
105102210002	Male	primary	0	married	urban	yes	No Depression	N	Fair	Fair	1	0	0	1	0	0	0	0	0	0	1	0	1	0	0	0	中	14.25	1	≥60
105102232002	Male	middle school	0	married	urban	yes	No Depression	N	Fair	Good	1	0	0	0	0	0	0	0	0	0	0	1	0	0	0	1	高	18.5	0	≥60
105102232001	Female	middle school	0	married	urban	no	No Depression	Y	Good	Poor	1	1	0	0	1	0	0	0	0	0	0	0	0	0	0	1	高	15.25	1	≥60
105102201002	Female	high school+	0	single	urban	no	No Depression	N	Fair	Fair	0	0	0	0	1	0	0	1	1	0	0	0	0	0	0	1	低	11.5	1	<60
105102224001	Male	high school+	1	married	urban	yes	No Depression	N	Good	Poor	0	1	0	0	0	1	0	0	0	0	0	0	0	0	0	0	中	13.75	1	≥60
105102224002	Female	primary	1	married	urban	no	No Depression	Y	Fair	Fair	0	0	0	0	0	0	0	1	0	1	1	1	0	0	0	1	中	14.25	1	≥60
105102240001	Female	high school+	1	married	urban	no	Depression	Y	Good	Good	1	0	0	0	1	0	0	0	0	0	0	0	0	0	0	1	中	17.5	0	<60
105102212001	Female	high school+	1	married	urban	no	No Depression	Y	Fair	Good	0	0	0	0	0	0	0	0	0	0	0	0	0	0	0	1	中	18.5	0	<60
105102212002	Male	high school+	0	married	urban	yes	No Depression	N	Fair	Fair	0	0	0	0	0	0	0	0	0	0	0	0	0	0	0	0	中	17.75	0	<60
105102237002	Female	middle school	0	married	urban	no	No Depression	N	Fair	Good	0	1	0	1	1	0	0	1	1	0	1	1	0	0	0	1	中	16	1	<60
105102237001	Male	primary	0	married	urban	yes	Depression	N	Fair	Fair	1	0	0	0	0	0	0	1	1	1	0	1	0	0	1	0	高	14.75	1	<60
105102226002	Male	middle school	1	married	urban	yes	No Depression	Y	Poor	Good	1	1	0	1	1	0	0	1	0	0	0	0	1	0	1	1	中	15	1	≥60
105102226001	Female	primary	0	married	urban	no	No Depression	N	Good	Good	0	1	0	0	1	0	0	0	1	0	0	0	0	0	1	1	高	13	1	≥60
105102249002	Male	high school+	0	married	urban	yes	Depression	Y	Fair	Fair	1	1	0	0	0	0	0	0	0	0	0	0	0	0	0	1	低	16.75	0	<60
105102225002	Female	primary	0	married	urban	no	No Depression	N	Good	Good	0	1	0	0	1	0	0	0	1	0	1	1	0	0	1	1	高	16	1	<60
105102202001	Male	primary	0	married	urban	yes	No Depression	Y	Good	Good	0	0	0	0	0	0	0	0	0	0	0	0	0	0	0	0	低	15	0	<60
105102202002	Female	primary	1	married	urban	no	Depression	N	Fair	Fair	0	1	0	1	1	0	0	1	0	0	1	0	1	0	0	1	中	13	1	<60
105102236001	Female	high school+	1	single	urban	no	Depression	N	Good	Poor	0	1	0	0	1	0	0	0	0	0	1	0	0	0	0	0	中	13	1	<60
105102208001	Female	high school+	0	married	urban	no	No Depression	Y	Good	Good	1	1	0	1	0	0	0	0	1	0	0	1	0	0	0	0	中	19	1	<60
105102234002	Female	primary	0	married	urban	no	No Depression	N	Fair	Fair	0	1	0	0	0	0	0	1	0	0	0	0	0	0	1	1	中	17.25	1	<60
105102219001	Female	high school+	0	single	urban	no	Depression	N	Good	Poor	0	1	0	1	0	0	0	0	0	0	0	0	0	0	1	1	高	13.25	1	≥60
105102252001	Male	high school+	1	married	urban	yes	No Depression	Y	Good	Good	0	0	0	0	0	0	0	0	0	0	0	0	0	0	0	0	高	17.25	0	<60
105102252002	Female	high school+	1	married	urban	no	No Depression	N	Good	Good	0	1	1	0	0	0	0	1	1	0	0	0	0	0	0	1	高	19.5	1	<60
105102207002	Male	primary	1	married	urban	no	No Depression	N	Good	Good	0	0	0	0	0	0	0	0	1	0	0	0	0	0	0	0	高	14.5	0	≥60
105102207001	Female	middle school	0	married	urban	no	No Depression	N	Fair	Good	0	1	0	0	0	0	1	1	0	0	1	1	1	0	1	1	中	20.5	1	<60
105102217001	Female	primary	0	single	urban	no	Depression	N	Good	Poor	0	1	0	1	1	0	0	1	1	0	1	0	1	0	0	1	中	7	1	≥60
105102233002	Female	high school+	1	married	urban	no	No Depression	N	Fair	Fair	0	0	0	0	1	0	0	1	1	0	0	0	0	0	0	0	高	12.5	1	≥60
105102233001	Male	middle school	0	married	urban	yes	No Depression	N	Poor	Poor	0	1	1	0	1	1	0	1	1	1	1	0	0	0	1	1	中	15	1	≥60
105102230001	Female	primary	0	married	urban	no	Depression	Y	Fair	Good	0	1	0	1	0	0	0	0	0	0	0	1	1	0	0	1	低	13.75	1	<60
105102245002	Male	high school+	1	married	urban	no	No Depression	Y	Good	Good	1	1	0	0	0	0	0	1	0	0	0	0	0	0	0	0	高	8	1	<60
105102245001	Female	primary	1	married	urban	no	No Depression	N	Good	Good	1	1	0	0	1	1	0	1	0	0	0	0	0	0	0	1	低	10.25	1	<60
105102231001	Male	primary	1	married	urban	no	No Depression	N	Good	Good	1	0	0	0	0	0	0	0	0	0	0	1	0	0	1	1	低	15.25	1	<60
105102215002	Male	middle school	0	married	urban	yes	Depression	N	Poor	Good	1	0	0	0	0	0	0	1	1	1	1	1	0	0	0	1	中	11	1	<60
105102216001	Male	primary	0	married	urban	no	No Depression	N	Fair	Good	1	1	0	1	1	0	0	1	1	0	0	0	0	0	0	1	中	15.75	1	≥60
105102221001	Male	high school+	1	married	urban	no	No Depression	Y	Good	Good	0	1	0	1	0	0	0	0	0	0	0	0	1	0	0	0	高	11.5	1	≥60
105102203001	Male	middle school	1	married	urban	no	No Depression	N	Fair	Fair	1	0	0	0	0	0	0	0	1	0	0	0	0	0	0	1	中	12.5	0	<60
105102229002	Male	high school+	1	married	urban	yes	No Depression	Y	Good	Good	0	0	0	0	0	0	0	0	0	0	0	0	0	0	0	1	高	14	0	<60
105102229001	Female	middle school	1	married	urban	no	Depression	N	Fair	Fair	0	1	0	0	0	0	1	1	0	0	0	1	0	0	0	1	中	12.5	1	<60
105102205001	Male	primary	0	single	urban	no	Depression	N	Fair	Fair	1	1	0	0	1	1	0	1	1	1	1	0	0	0	1	1	低	12	1	<60
105102205102	Female	middle school	0	single	urban	no	Depression	N	Poor	Poor	1	0	0	0	1	0	0	1	1	1	0	1	0	0	0	1	中	15	1	<60
105102209001	Male	middle school	1	married	urban	yes	No Depression	N	Fair	Fair	1	1	0	0	1	0	0	0	0	0	0	1	0	0	0	1	高	13	1	<60
105102209002	Female	middle school	1	married	urban	no	Depression	N	Fair	Fair	0	1	0	0	0	1	0	0	1	0	0	1	0	0	1	1	中	15.5	1	<60
105102213002	Male	high school+	0	married	urban	yes	No Depression	N	Fair	Fair	1	0	0	0	0	0	0	1	1	0	0	0	0	0	1	0	高	13.25	1	≥60
105102213001	Female	primary	1	married	urban	no	No Depression	N	Fair	Fair	0	1	0	1	1	0	0	1	1	0	0	1	0	0	0	1	中	10.5	1	≥60
101791305002	Male	primary	1	married	rural	no	No Depression	Y	Good	Good	0	0	0	0	0	0	0	0	0	1	0	0	0	0	0	0	高	8.5	0	<60
101791305001	Female	high school+	1	married	rural	no	No Depression	Y	Good	Good	0	0	0	1	0	0	0	1	0	0	0	0	0	0	0	0	高	16.5	1	<60
101791330001	Male	middle school	1	married	rural	no	Depression	Y	Good	Good	1	1	0	0	1	0	0	0	1	0	0	0	0	0	0	0	高	13.75	1	<60
101791323002	Female	primary	0	married	rural	no	Depression	N	Good	Good	0	1	0	1	1	0	0	0	1	0	0	1	1	0	0	1	高	14.5	1	<60
101791318001	Male	middle school	1	married	rural	no	No Depression	Y	Good	Good	1	0	0	0	1	1	0	0	0	0	0	0	0	0	0	0	高	10.75	1	<60
101791318002	Female	middle school	2	married	rural	no	No Depression	Y	Good	Good	0	0	0	0	1	0	0	0	0	0	0	0	0	0	0	0	中	8.75	0	<60
101791303001	Female	primary	1	single	rural	yes	No Depression	N	Good	Good	1	1	0	0	1	0	0	0	1	1	0	0	0	0	0	0	高	16.5	1	≥60
101791317002	Male	middle school	1	married	rural	yes	No Depression	Y	Good	Good	1	0	0	0	0	0	0	0	0	0	0	1	0	0	0	0	低	7	0	<60
101791317001	Female	high school+	0	married	rural	no	Depression	Y	Good	Good	0	0	0	0	1	0	0	0	0	0	0	1	0	0	0	0	高	13.75	1	<60
101791316002	Male	primary	1	married	rural	yes	No Depression	N	Fair	Good	0	0	0	0	1	0	0	1	0	1	0	1	0	0	0	1	高	12	1	<60
101791316001	Female	middle school	1	married	rural	no	No Depression	N	Good	Good	0	1	0	0	1	0	0	1	0	1	1	1	0	0	0	0	高	15	1	<60
101791324001	Male	high school+	2	married	rural	yes	No Depression	Y	Good	Good	1	1	0	0	0	0	0	0	0	0	0	0	0	0	0	0	高	12	0	<60
101791324002	Female	high school+	1	married	rural	no	No Depression	N	Good	Good	0	1	0	0	0	0	0	0	0	0	0	1	0	0	0	1	高	17.5	1	<60
101791306001	Female	high school+	1	single	rural	no	Depression	N	Good	Good	0	0	0	1	1	0	0	1	0	0	0	1	0	0	0	1	高	9.25	1	<60
101791320002	Female	Illiterate	0	married	rural	yes	No Depression	Y	Good	Poor	0	0	0	0	1	0	0	0	1	0	0	1	0	0	0	1	高	7.25	1	≥60
101791320001	Male	middle school	0	married	rural	no	No Depression	N	Fair	Fair	1	1	0	1	1	1	0	1	1	0	1	1	0	1	0	1	高	10.75	1	≥60
101791327002	Male	high school+	1	married	rural	yes	No Depression	Y	Good	Good	1	0	0	0	0	0	0	0	0	0	0	0	0	0	0	0	高	13.25	0	<60
101791326002	Male	primary	1	married	rural	no	No Depression	N	Good	Good	0	1	0	0	0	0	0	0	0	0	0	0	0	0	0	0	高	18.5	0	<60
101791326001	Female	primary	1	married	rural	no	No Depression	N	Good	Good	0	0	0	0	0	0	0	0	0	0	0	0	0	0	0	1	高	19.75	0	<60
101791310001	Female	Illiterate	1	single	rural	no	Depression	N	Fair	Good	0	1	0	0	1	0	0	1	1	0	1	1	0	0	0	1	高	14.75	1	≥60
101791307002	Male	primary	2	married	rural	yes	No Depression	N	Good	Good	1	1	0	0	0	0	0	0	0	0	1	1	0	0	1	1	高	10.5	1	<60
101791307001	Female	middle school	1	married	rural	no	No Depression	Y	Good	Good	0	0	0	0	0	0	0	1	1	0	0	1	0	0	0	0	高	14	1	<60
101791302002	Female	middle school	2	married	rural	no	No Depression	Y	Good	Good	0	1	0	0	0	0	0	0	0	0	0	0	0	0	0	0	高	15.5	0	<60
101791205001	Male	primary	1	married	urban	no	Depression	Y	Poor	Poor	1	0	0	1	0	0	0	0	0	0	1	0	0	0	0	1	中	9.25	1	≥60
101791226001	Female	primary	2	married	urban	no	No Depression	N	Good	Good	0	0	0	0	0	0	0	0	0	0	0	0	0	0	0	1	高	16	0	<60
101791213001	Male	high school+	1	married	urban	no	Depression	N	Fair	Good	0	1	0	1	1	0	0	1	1	1	1	1	0	0	0	1	高	12.5	1	<60
101791213002	Female	high school+	1	married	urban	no	No Depression	N	Good	Good	0	0	0	0	0	0	0	1	0	0	1	0	0	0	0	1	中	17.75	1	<60
101791228001	Female	primary	0	married	urban	no	Depression	N	Poor	Poor	0	0	0	1	1	0	0	1	1	1	0	1	0	0	0	1	高	12.25	1	<60
101791221001	Male	middle school	2	married	urban	no	No Depression	N	Fair	Fair	1	1	0	1	0	0	0	1	1	0	0	0	1	0	0	1	中	15.5	1	≥60
101791214002	Male	middle school	0	married	rural	yes	Depression	N	Fair	Fair	1	1	0	0	1	0	0	1	0	0	0	0	0	0	0	1	高	11.25	1	<60
101791214003	Female	primary	0	married	rural	no	Depression	Y	Fair	Fair	0	0	0	0	0	0	0	1	0	1	0	0	0	0	0	1	高	8	1	<60
101791216001	Female	middle school	0	married	rural	no	No Depression	N	Fair	Good	0	0	0	0	0	0	0	1	1	0	0	0	0	0	1	1	高	17.5	1	<60
101791212001	Male	middle school	1	married	urban	no	No Depression	N	Good	Good	1	0	0	1	0	0	0	1	1	0	0	0	1	0	0	0	中	9.75	1	≥60
101791204001	Male	high school+	0	married	urban	yes	No Depression	Y	Good	Good	1	0	0	0	0	0	0	1	0	0	0	0	0	0	0	1	高	7.25	0	<60
101791239002	Male	middle school	1	married	urban	no	No Depression	N	Good	Good	1	1	0	0	0	0	0	0	0	0	0	0	0	0	0	0	高	15	0	<60
101791239001	Female	Illiterate	0	married	urban	no	No Depression	N	Good	Poor	0	0	0	0	0	0	0	0	0	0	0	0	0	0	0	1	高	8	0	<60
101791244002	Female	middle school	1	married	urban	no	No Depression	N	Good	Good	0	0	0	0	1	0	0	1	1	0	0	1	0	0	0	0	高	16.25	1	<60
101791249002	Female	primary	1	married	urban	no	No Depression	N	Fair	Fair	0	0	0	0	0	0	0	0	0	1	0	1	0	0	0	1	高	14	1	<60
101791243002	Female	primary	0	married	urban	no	Depression	N	Good	Good	0	0	0	0	0	0	1	0	0	0	0	0	0	0	0	1	高	16.5	0	<60
101791243001	Male	high school+	0	married	urban	yes	Depression	N	Poor	Poor	0	0	0	0	0	0	0	1	0	1	0	1	0	0	0	1	高	14.5	1	<60
101791231001	Male	primary	1	married	rural	yes	No Depression	N	Good	Good	1	1	0	0	0	0	0	1	0	0	0	0	0	0	0	1	高	13	1	≥60
101791242001	Female	middle school	1	single	urban	no	Depression	N	Poor	Poor	0	1	0	0	1	0	0	1	1	0	1	0	0	0	0	1	中	11.25	1	≥60
101791251001	Female	primary	0	single	urban	no	Depression	Y	Poor	Poor	0	1	0	1	1	0	1	1	1	1	1	1	1	0	0	1	高	8	1	≥60
101791237002	Female	middle school	1	married	urban	no	No Depression	Y	Fair	Good	0	0	0	0	0	0	0	0	0	0	0	0	0	0	0	1	高	13.25	0	<60
101791261002	Male	primary	1	married	urban	yes	No Depression	Y	Good	Poor	1	1	0	0	0	0	0	0	0	0	0	0	0	0	0	0	高	9	0	≥60
101791259001	Male	middle school	0	married	urban	yes	No Depression	Y	Fair	Good	1	1	0	0	0	0	0	0	0	0	0	0	0	0	0	1	中	16	0	<60
101791262001	Male	primary	0	married	urban	no	Depression	Y	Fair	Fair	1	0	0	1	0	0	0	1	0	0	0	0	0	0	0	0	高	15.75	1	≥60
101791262002	Female	primary	1	married	urban	no	Depression	N	Fair	Fair	0	1	0	0	1	0	0	1	1	0	1	0	0	0	1	0	高	9.5	1	≥60
101791115001	Female	primary	1	married	rural	no	No Depression	N	Poor	Good	0	1	0	0	1	0	0	1	0	0	0	0	0	0	0	1	高	11.25	1	≥60
101791119001	Female	middle school	0	married	urban	no	Depression	N	Fair	Fair	0	1	0	0	0	0	0	0	0	0	0	0	0	0	0	1	中	16.75	0	<60
101791113001	Male	primary	0	single	rural	no	No Depression	N	Fair	Good	1	1	0	0	0	0	0	1	1	0	0	0	0	0	0	0	高	14.25	1	≥60
101791109001	Male	primary	1	married	urban	yes	No Depression	N	Good	Poor	1	0	0	0	1	0	0	0	1	0	0	0	0	1	1	1	高	14.25	1	≥60
101791104002	Female	primary	0	married	rural	no	No Depression	N	Poor	Good	0	1	0	1	1	1	0	1	0	0	0	1	0	0	0	1	低	16	1	<60
101791118002	Male	middle school	1	married	rural	no	No Depression	Y	Good	Good	0	0	0	0	0	0	0	0	1	0	0	1	0	0	0	1	高	12.25	1	<60
101791118001	Female	primary	1	married	rural	no	No Depression	N	Good	Good	0	1	0	0	1	0	0	1	1	0	0	0	0	0	0	1	中	12	1	<60
101791105002	Male	middle school	0	married	rural	yes	No Depression	Y	Good	Good	0	1	0	0	0	0	0	0	0	0	0	1	0	0	0	1	低	6.25	1	<60
101791105001	Female	primary	0	married	rural	no	No Depression	N	Good	Good	0	1	0	0	1	0	0	1	0	1	0	0	0	0	0	1	高	8.75	1	<60
101791125001	Male	high school+	1	married	rural	no	No Depression	Y	Fair	Fair	0	1	0	0	0	0	0	0	0	0	0	0	0	0	0	0	高	19.5	0	<60
101791125002	Female	high school+	0	married	rural	no	No Depression	Y	Fair	Good	0	0	0	0	0	0	0	0	0	0	0	0	0	0	0	1	高	17	0	<60
101791110002	Male	high school+	1	married	rural	yes	No Depression	Y	Fair	Good	1	1	0	1	0	0	0	0	1	0	0	1	0	0	0	1	高	11.25	1	<60
101791110001	Female	high school+	1	married	urban	no	Depression	N	Good	Good	0	0	0	0	0	0	0	0	0	0	0	1	0	0	0	1	高	12	0	<60
101791108002	Male	primary	1	married	rural	no	No Depression	N	Fair	Fair	1	0	0	0	0	0	0	0	0	0	0	0	0	0	0	1	高	10.75	0	≥60
162431302001	Female	middle school	1	married	urban	no	No Depression	Y	Fair	Fair	0	1	0	0	0	0	0	0	0	0	0	0	0	0	0	0	中	13.25	0	<60
162431302002	Male	middle school	0	married	urban	no	No Depression	Y	Fair	Good	1	0	0	0	0	0	0	0	0	0	0	0	0	0	1	0	高	14.5	0	<60
162431304001	Male	high school+	1	single	urban	yes	No Depression	N	Good	Good	1	0	0	0	0	0	0	0	0	0	0	0	0	0	0	0	高	13	0	≥60
162431315001	Female	high school+	0	married	urban	no	No Depression	N	Good	Poor	0	0	0	0	1	0	0	1	0	0	0	0	0	0	0	1	高	15.5	1	≥60
162431319001	Male	high school+	0	married	urban	no	No Depression	Y	Good	Good	0	0	0	0	0	0	0	0	0	0	0	0	0	0	0	0	中	19.5	0	<60
162431319002	Female	high school+	1	married	urban	no	No Depression	Y	Good	Good	0	0	0	0	0	0	0	0	0	0	0	0	0	0	0	0	高	15.5	0	<60
162431301002	Female	primary	0	married	urban	no	No Depression	N	Fair	Fair	0	0	0	1	0	0	0	1	1	0	0	0	0	0	0	1	低	10.75	1	≥60
162431326002	Female	middle school	1	married	urban	no	No Depression	N	Good	Good	0	1	0	0	0	0	0	1	0	0	0	0	0	0	1	1	高	17	1	≥60
162431331002	Female	primary	1	married	urban	no	No Depression	N	Fair	Fair	0	1	0	0	0	0	0	1	1	0	0	0	0	0	0	1	中	14.25	1	≥60
162431318001	Female	middle school	1	married	urban	yes	No Depression	N	Good	Good	0	0	1	0	0	0	0	1	0	0	0	0	0	0	0	0	低	12.25	1	<60
162431324002	Male	high school+	0	married	urban	no	No Depression	Y	Good	Good	0	1	0	0	1	0	0	0	1	0	0	0	0	0	1	0	高	16.25	1	<60
162431324001	Female	middle school	1	married	urban	no	No Depression	Y	Good	Good	0	0	0	0	0	0	0	0	1	0	0	0	0	0	0	0	高	18.75	0	<60
162431312002	Male	primary	0	married	urban	yes	Depression	Y	Fair	Fair	0	1	0	1	1	0	0	1	1	1	0	1	0	0	0	1	低	12.25	1	≥60
162431312001	Female	primary	1	married	urban	no	No Depression	N	Good	Good	0	1	0	0	1	0	0	0	1	0	0	0	0	1	0	0	中	13.75	1	≥60
162431309001	Female	high school+	1	married	urban	no	No Depression	Y	Good	Good	0	0	0	0	0	0	0	0	0	0	0	0	0	0	1	0	高	16.5	0	<60
162431309002	Male	high school+	1	married	urban	yes	No Depression	N	Fair	Fair	0	0	0	0	1	0	0	0	0	0	0	1	0	0	0	1	中	14.5	1	<60
162431316002	Female	primary	2	single	urban	no	Depression	Y	Good	Poor	0	0	0	0	0	0	0	0	0	0	0	0	0	0	0	0	中	8.25	0	<60
162431110001	Male	middle school	1	married	urban	no	No Depression	Y	Fair	Good	1	0	0	0	0	0	0	0	0	0	0	0	0	0	0	0	中	16.75	0	<60
162431110002	Female	middle school	0	married	urban	no	Depression	Y	Fair	Fair	0	0	0	0	0	0	0	1	1	0	0	1	0	0	0	1	高	16.5	1	<60
162431105001	Male	high school+	0	married	urban	yes	No Depression	N	Good	Poor	1	0	0	0	0	0	0	0	0	0	0	0	0	0	0	0	中	16	0	≥60
162431105002	Female	middle school	0	married	urban	no	No Depression	N	Poor	Poor	0	0	0	0	0	1	1	1	1	0	0	0	0	0	0	0	中	14.25	1	≥60
162431112003	Male	middle school	1	married	urban	no	No Depression	Y	Fair	Fair	1	0	0	0	0	0	0	0	0	0	0	0	0	0	0	1	高	9.75	0	<60
162431112002	Female	primary	1	married	urban	no	No Depression	Y	Poor	Poor	0	1	0	0	0	0	0	1	1	0	0	0	0	0	0	1	中	14.75	1	<60
162431106001	Male	primary	1	married	urban	no	Depression	N	Poor	Poor	1	1	0	0	0	1	0	0	0	0	0	1	0	0	0	1	高	10.75	1	≥60
162431106002	Female	primary	0	married	urban	no	No Depression	N	Fair	Fair	0	1	0	0	0	0	0	0	1	0	0	0	0	0	0	0	高	13.5	1	≥60
162431115001	Male	high school+	1	married	urban	no	Depression	N	Good	Good	0	0	0	0	0	0	0	1	0	1	0	0	0	0	0	0	高	17.5	1	<60
162431115003	Female	high school+	0	married	urban	no	No Depression	Y	Good	Good	0	0	0	0	0	0	0	0	0	0	0	0	0	0	0	0	中	18	0	<60
162431121001	Female	high school+	0	married	urban	no	No Depression	N	Good	Good	0	0	0	0	1	0	0	1	1	0	0	0	0	0	0	1	高	18	1	<60
162431111002	Male	primary	1	married	urban	yes	No Depression	Y	Good	Good	1	1	0	0	0	0	0	0	0	0	0	1	0	0	1	0	高	10.75	1	≥60
162431226001	Female	primary	0	married	rural	no	Depression	N	Fair	Fair	0	0	0	0	0	0	0	1	0	0	0	1	1	0	0	1	高	14.25	1	≥60
162431215002	Female	Illiterate	0	single	rural	no	Depression	N	Fair	Fair	0	1	0	0	0	0	0	0	0	0	0	1	0	0	0	1	高	7.75	1	≥60
162431212002	Male	primary	0	married	rural	no	No Depression	Y	Good	Good	1	0	0	0	0	0	0	0	0	0	0	1	0	0	0	1	高	16.75	0	≥60
162431204001	Male	middle school	1	married	rural	no	No Depression	N	Fair	Fair	1	1	0	0	1	0	0	0	1	0	0	1	0	0	0	1	低	17.25	1	≥60
162431209002	Male	primary	1	married	rural	no	No Depression	N	Fair	Good	1	1	0	0	0	0	0	0	0	0	0	0	0	0	0	0	中	14.5	0	≥60
162431209001	Female	primary	0	married	rural	no	No Depression	N	Fair	Fair	0	0	0	1	1	0	0	1	0	1	0	1	0	0	0	1	高	8.75	1	≥60
162431210001	Female	primary	1	married	rural	no	No Depression	N	Good	Poor	0	0	0	0	1	0	0	1	0	0	0	0	0	0	1	1	高	8.25	1	≥60
162431207002	Male	primary	1	married	rural	yes	No Depression	Y	Good	Good	1	0	0	0	0	0	0	0	0	0	0	0	0	0	0	0	高	12.75	0	<60
162431207001	Female	primary	1	married	rural	no	No Depression	N	Good	Poor	0	0	0	0	0	0	0	0	0	0	0	0	0	0	0	1	高	8.75	0	<60
162431221002	Male	primary	1	married	rural	no	No Depression	N	Poor	Poor	1	1	0	1	0	0	0	0	0	0	0	0	1	0	0	0	低	12.25	1	≥60
162431221001	Female	primary	0	married	rural	no	No Depression	Y	Fair	Fair	0	0	0	0	0	0	0	0	0	0	0	0	0	0	0	0	中	8.75	0	≥60
162431203001	Male	primary	0	married	rural	no	Depression	N	Fair	Fair	1	0	0	0	0	0	0	1	0	0	0	0	0	0	0	1	中	10	0	≥60
162431233002	Female	primary	1	married	rural	no	Depression	N	Good	Good	0	0	0	0	0	0	0	0	0	0	0	1	0	0	0	1	高	17.75	0	<60
162431230001	Female	middle school	1	married	rural	no	No Depression	Y	Good	Poor	0	0	0	0	0	0	0	0	0	0	0	0	0	0	0	0	高	11	0	<60
162431228001	Female	primary	1	married	rural	no	Depression	N	Fair	Fair	0	0	0	0	0	0	0	0	0	0	0	0	0	0	0	1	高	15	0	≥60
162431232002	Male	middle school	0	married	rural	yes	No Depression	Y	Good	Good	1	0	0	0	0	0	0	0	0	0	0	0	0	0	0	0	高	17	0	<60
162431232001	Female	middle school	2	married	rural	no	No Depression	Y	Good	Good	0	0	0	0	0	0	0	0	0	0	0	0	0	0	0	0	高	17.5	0	<60
162431211001	Female	primary	0	married	rural	no	No Depression	Y	Fair	Fair	0	0	0	0	0	0	0	0	0	0	0	0	0	0	0	1	中	13	0	≥60
162431211002	Male	high school+	1	married	rural	yes	No Depression	Y	Good	Good	1	0	0	0	0	0	0	0	0	0	0	0	0	0	0	0	中	16.25	0	≥60
162431206002	Female	primary	0	married	rural	no	No Depression	N	Fair	Fair	1	0	0	0	0	0	0	1	0	0	1	0	0	0	0	1	高	15.5	1	<60
162431206001	Male	primary	1	married	rural	yes	No Depression	N	Good	Poor	1	0	0	0	0	0	0	1	0	0	0	0	0	0	0	1	中	10.25	0	<60
162431234001	Female	middle school	0	single	rural	no	Depression	N	Poor	Poor	0	0	0	0	0	0	0	0	1	0	0	0	0	1	0	1	低	9	1	≥60
162431224001	Male	primary	1	married	rural	yes	No Depression	N	Fair	Good	1	0	0	0	0	0	0	0	0	0	0	0	0	0	0	0	低	13	0	≥60
162431227002	Female	primary	0	married	rural	yes	No Depression	Y	Fair	Fair	0	1	0	0	1	0	0	1	0	1	0	0	0	0	0	1	低	10	1	≥60
162431223001	Female	primary	0	married	rural	no	No Depression	Y	Good	Good	0	0	1	0	0	0	0	0	0	0	0	0	0	0	0	0	中	14.25	0	<60
162431231002	Male	primary	0	married	rural	yes	No Depression	N	Fair	Fair	1	1	0	0	0	0	0	0	0	0	0	0	0	0	0	1	高	16.25	0	<60
162431219002	Female	primary	0	married	rural	no	Depression	N	Fair	Good	0	0	0	0	0	0	0	0	0	0	0	0	0	0	0	1	低	9	0	≥60
161159313001	Female	high school+	1	single	urban	no	No Depression	Y	Good	Good	0	0	0	0	0	0	0	0	0	0	0	0	0	0	0	0	中	17	0	<60
161159312002	Male	high school+	2	married	urban	yes	No Depression	N	Good	Good	0	1	0	0	0	0	0	0	1	0	0	0	0	0	1	0	中	17.75	1	<60
161159304001	Female	middle school	0	single	urban	no	No Depression	Y	Fair	Good	0	0	0	0	0	0	0	0	0	0	0	0	0	0	0	0	高	17.5	0	≥60
161159302001	Male	high school+	1	married	urban	yes	No Depression	Y	Good	Good	1	0	0	0	0	0	0	0	0	0	0	0	0	0	0	0	中	16.25	0	<60
161159302002	Female	high school+	1	married	urban	no	Depression	Y	Good	Good	0	1	0	0	0	0	0	0	1	0	0	0	0	0	0	1	中	19.5	1	<60
161159303002	Male	middle school	1	married	urban	no	No Depression	N	Fair	Good	1	1	0	0	1	0	0	0	1	0	1	0	0	0	1	0	高	14.75	1	≥60
161159303001	Female	middle school	1	married	urban	no	No Depression	Y	Good	Good	0	1	0	0	0	0	0	1	1	0	0	0	0	0	0	0	高	19	1	≥60
161159229001	Male	primary	0	married	rural	yes	No Depression	N	Good	Good	1	1	0	0	0	0	0	0	0	0	0	0	0	0	0	1	低	15	0	<60
161159229002	Female	primary	1	married	rural	no	No Depression	N	Good	Poor	0	0	0	0	0	0	0	1	0	0	0	1	0	0	0	1	高	13.5	1	<60
161159221001	Male	middle school	1	married	rural	no	Depression	Y	Good	Poor	1	1	0	0	1	0	0	0	0	0	0	1	0	0	0	1	低	13.5	1	<60
161159216002	Male	high school+	2	married	rural	no	No Depression	N	Good	Good	1	1	0	0	1	0	0	0	0	0	0	0	0	0	0	0	低	12	1	≥60
161159216001	Female	primary	2	married	rural	no	No Depression	N	Fair	Fair	1	1	0	0	0	0	0	1	0	0	0	0	0	0	0	0	高	14.75	1	≥60
161159212001	Female	middle school	1	single	rural	no	No Depression	N	Good	Good	0	1	0	0	1	0	0	1	0	0	0	0	0	0	0	1	低	13	1	≥60
161159218002	Female	primary	0	single	urban	no	Depression	N	Fair	Fair	1	0	0	1	0	0	0	0	0	0	0	0	0	0	0	0	高	9.25	0	≥60
161159224002	Male	primary	0	married	rural	yes	No Depression	Y	Fair	Fair	1	1	0	0	0	0	0	0	0	0	0	0	0	0	0	1	高	10	0	≥60
161159205002	Male	primary	0	married	rural	no	No Depression	N	Good	Good	0	1	0	0	1	0	0	0	0	0	0	0	0	0	0	0	高	12.5	1	<60
161159205001	Female	primary	1	married	rural	no	No Depression	N	Good	Good	0	0	0	0	0	0	0	0	0	0	0	0	0	0	0	0	中	16.75	0	<60
161159201002	Male	middle school	1	married	urban	yes	No Depression	N	Fair	Fair	1	0	0	0	1	0	0	0	0	0	0	0	0	0	0	1	低	12	0	≥60
161159201001	Female	primary	0	married	urban	no	Depression	N	Fair	Fair	1	1	0	0	1	0	0	1	1	0	0	0	0	0	0	1	高	10.75	1	≥60
161159214001	Male	middle school	2	married	urban	yes	Depression	N	Fair	Fair	1	0	0	0	0	0	0	0	0	0	0	0	0	0	0	1	高	9.5	0	≥60
161159228002	Male	high school+	1	married	rural	no	No Depression	Y	Fair	Good	1	0	0	0	0	0	0	0	0	0	0	0	0	0	0	0	高	18.25	0	<60
161159228001	Female	middle school	0	married	rural	no	No Depression	N	Fair	Fair	0	0	1	0	0	0	0	0	0	0	0	0	0	0	0	1	中	17	0	<60
161159207001	Female	middle school	0	single	rural	no	Depression	N	Fair	Fair	0	0	0	0	0	0	0	0	0	0	0	0	0	0	0	1	低	15	0	≥60
161159203002	Male	middle school	2	married	rural	no	No Depression	N	Fair	Fair	1	0	0	0	0	0	0	0	0	0	0	0	0	0	0	0	高	12.25	0	≥60
161159203001	Female	middle school	0	married	rural	no	Depression	Y	Fair	Fair	1	0	0	1	0	0	0	1	0	0	0	0	1	0	0	1	低	11.5	1	≥60
161159202002	Female	primary	1	single	rural	no	Depression	N	Fair	Fair	0	0	0	1	0	0	0	0	0	0	0	0	0	0	0	1	中	7.5	0	≥60
161159220002	Female	middle school	1	single	rural	no	No Depression	N	Good	Good	1	0	0	0	0	0	0	1	1	0	1	1	0	0	1	0	高	14.25	1	≥60
161159231001	Male	primary	1	married	urban	yes	No Depression	Y	Good	Good	0	0	0	0	0	0	0	0	0	0	0	0	0	0	0	0	高	16.75	0	<60
161159231002	Female	middle school	1	married	urban	no	No Depression	Y	Good	Good	1	1	0	0	0	0	0	1	1	1	0	0	0	0	0	1	高	16.5	1	<60
161159215001	Male	Illiterate	0	married	rural	yes	No Depression	N	Good	Good	1	0	0	0	0	0	0	0	0	0	0	1	0	0	0	1	中	11.75	0	<60
161159215002	Female	high school+	0	married	rural	no	No Depression	N	Fair	Good	0	0	0	0	0	0	0	1	0	0	0	0	0	0	0	1	高	12	0	<60
161159211001	Male	middle school	0	married	urban	no	No Depression	Y	Good	Poor	1	0	0	0	0	0	0	0	0	0	0	0	0	0	0	1	低	16	0	<60
161159211002	Female	primary	1	married	urban	no	Depression	N	Fair	Fair	0	0	0	0	0	0	0	0	0	0	0	0	0	0	0	0	高	6.25	0	<60
161159213001	Male	primary	0	single	rural	no	Depression	Y	Fair	Fair	1	0	0	0	1	0	0	0	0	0	0	0	0	0	0	0	中	13	0	≥60
161159209001	Female	middle school	0	married	urban	no	Depression	N	Fair	Fair	0	0	0	1	0	0	0	1	0	0	1	1	0	0	0	1	高	13.75	1	≥60
161159208001	Male	high school+	0	married	rural	no	No Depression	Y	Good	Good	1	0	0	0	0	0	0	0	0	0	0	0	0	0	0	0	低	15.75	0	<60
161159227001	Male	middle school	1	married	rural	yes	No Depression	Y	Fair	Good	1	0	0	0	0	0	0	0	0	0	0	0	0	0	0	1	高	15.5	0	<60
161159227002	Female	primary	0	married	rural	no	Depression	N	Fair	Fair	0	0	0	0	1	0	0	1	0	0	0	0	0	0	0	1	高	11	1	<60
161159129001	Male	middle school	1	married	rural	yes	No Depression	Y	Good	Poor	1	0	0	0	0	0	0	0	0	0	0	0	0	0	0	0	高	18.25	0	<60
161159130001	Male	middle school	1	married	rural	no	No Depression	Y	Good	Good	0	1	0	0	0	0	0	0	0	0	0	0	0	0	0	0	高	20.25	0	<60
161159130002	Female	primary	2	married	rural	no	No Depression	N	Good	Good	0	0	0	0	1	0	0	0	0	0	0	0	0	0	0	1	高	14.75	0	<60
161159116002	Female	primary	0	married	rural	yes	Depression	N	Good	Poor	0	0	0	0	0	0	0	0	1	0	0	0	0	0	0	1	低	14.5	0	<60
161159105002	Male	middle school	1	married	rural	no	No Depression	N	Fair	Fair	0	1	0	0	0	1	0	0	0	0	0	0	0	0	0	0	高	10.5	1	≥60
161159105001	Female	primary	0	married	rural	no	Depression	N	Good	Good	1	0	0	0	1	0	0	0	0	0	0	0	1	0	0	1	高	10.25	1	≥60
161159120001	Male	middle school	1	married	rural	no	No Depression	N	Good	Good	1	1	0	0	0	0	0	0	1	0	0	0	0	0	0	1	低	15.25	1	≥60
161159113002	Male	primary	1	married	rural	yes	Depression	N	Fair	Fair	1	0	0	0	0	0	0	0	0	0	0	0	0	0	0	1	中	12.75	0	<60
161159119001	Male	high school+	0	married	rural	yes	Depression	Y	Good	Good	1	0	0	0	0	0	0	0	0	0	0	0	0	0	0	1	低	13.25	0	≥60
161159119003	Female	Illiterate	1	married	rural	no	Depression	N	Good	Poor	0	0	0	0	1	1	0	0	0	0	0	0	0	0	0	1	高	17.25	1	≥60
161159103001	Male	primary	1	married	rural	yes	No Depression	Y	Good	Good	1	0	0	0	0	0	0	0	0	0	0	0	0	0	0	0	高	11.75	0	≥60
161159103002	Female	primary	0	married	rural	no	No Depression	N	Good	Poor	1	1	0	0	1	0	0	1	1	0	0	0	0	0	0	1	中	17.25	1	≥60
161159107002	Female	Illiterate	0	married	rural	no	Depression	N	Fair	Fair	0	1	0	0	0	0	0	0	0	0	0	1	0	0	0	1	中	12.5	1	<60
161159109001	Male	middle school	1	single	rural	yes	Depression	N	Fair	Good	1	0	0	0	0	0	0	1	0	1	1	1	0	0	0	0	高	10.25	1	≥60
161159104002	Male	middle school	0	married	rural	no	Depression	Y	Good	Good	1	0	0	0	1	0	0	0	0	0	0	0	0	0	0	0	高	10.5	0	≥60
161159108001	Female	primary	0	married	rural	no	Depression	N	Fair	Fair	0	0	0	0	1	0	0	0	0	0	0	1	0	0	0	1	高	10.75	1	<60
161159110002	Male	primary	0	married	rural	yes	Depression	N	Good	Poor	1	0	0	1	1	0	0	1	0	0	1	1	0	0	0	1	中	13.75	1	≥60
161159118001	Male	middle school	0	married	rural	yes	No Depression	Y	Good	Good	0	0	0	0	0	0	0	0	0	0	0	0	0	0	0	0	高	19.75	0	≥60
161159124001	Male	middle school	1	married	rural	no	No Depression	Y	Good	Good	1	0	0	0	0	0	0	0	0	0	0	0	0	0	0	0	低	15	0	<60
161159124002	Female	middle school	1	married	rural	no	No Depression	Y	Good	Good	0	0	0	0	0	0	0	0	0	0	0	0	0	0	0	0	高	16	0	<60
161159127001	Male	primary	1	married	rural	yes	No Depression	Y	Good	Good	1	0	0	0	0	0	0	0	0	0	0	0	0	0	0	0	高	16.25	0	<60
161159106001	Female	primary	1	married	rural	no	Depression	Y	Fair	Fair	1	1	0	0	0	0	0	0	0	0	0	0	0	0	0	1	高	14.5	0	<60
160104325001	Female	high school+	0	single	urban	no	No Depression	N	Fair	Fair	0	1	1	0	0	0	0	1	1	1	0	1	0	0	0	1	中	15.75	1	≥60
160104302001	Female	middle school	1	married	urban	no	No Depression	N	Good	Good	0	0	0	0	0	0	0	0	0	0	0	1	0	0	0	1	中	18	0	≥60
160104301001	Female	middle school	0	married	urban	no	No Depression	Y	Fair	Fair	0	1	0	0	1	0	0	0	1	0	0	0	0	0	0	0	中	15.25	1	≥60
160104308002	Female	primary	0	married	urban	no	No Depression	N	Good	Good	0	1	0	0	0	0	0	0	0	0	0	0	0	0	0	1	中	8.25	0	≥60
160104309002	Female	high school+	0	married	urban	no	No Depression	N	Fair	Fair	0	0	0	0	1	0	0	1	0	0	0	1	0	0	0	1	中	17.5	1	≥60
160104306001	Female	middle school	0	married	urban	no	Depression	N	Good	Good	1	1	0	0	1	1	0	0	1	1	1	0	0	0	0	1	低	17.5	1	≥60
160104314001	Female	middle school	0	single	urban	no	Depression	N	Fair	Fair	0	0	0	1	1	0	0	0	1	0	0	0	0	0	1	1	高	15.75	1	≥60
160104327001	Female	middle school	0	married	urban	no	No Depression	N	Good	Good	0	0	0	0	1	0	0	0	0	0	0	0	0	0	0	1	中	12.5	0	≥60
160104307001	Male	middle school	1	married	urban	yes	No Depression	N	Fair	Fair	1	0	0	0	0	0	0	0	0	0	0	0	0	0	1	1	中	12.25	0	<60
160104307002	Female	middle school	0	married	urban	no	No Depression	N	Good	Good	0	0	0	0	0	0	0	0	0	0	0	0	0	0	1	0	高	17.75	0	<60
160104137001	Female	middle school	0	single	urban	no	No Depression	N	Good	Good	0	0	0	0	1	0	0	0	1	0	0	0	0	0	0	0	高	15.75	1	<60
160104133001	Female	high school+	2	married	urban	no	No Depression	Y	Good	Poor	0	0	0	0	0	0	0	0	0	0	0	0	0	0	0	1	高	16.75	0	<60
160104110001	Female	primary	0	single	urban	no	No Depression	N	Good	Good	0	0	0	0	0	0	0	0	0	0	0	0	0	0	0	1	高	13.25	0	≥60
160104106002	Female	primary	0	married	urban	no	No Depression	Y	Fair	Good	0	1	0	0	0	1	0	0	1	0	1	0	1	0	0	1	中	13.75	1	≥60
160104106001	Male	high school+	0	married	urban	yes	No Depression	Y	Fair	Fair	1	1	0	0	0	0	0	0	1	0	0	0	0	0	1	0	中	13	1	≥60
160104111001	Female	middle school	0	single	urban	no	Depression	Y	Fair	Fair	0	1	1	1	1	1	0	1	1	0	0	0	0	0	1	1	中	14.25	1	≥60
160104117001	Female	middle school	0	married	urban	yes	No Depression	N	Poor	Poor	0	0	0	1	1	0	0	1	0	0	0	1	1	0	0	1	高	17	1	≥60
160104117002	Male	middle school	1	married	urban	yes	No Depression	Y	Good	Poor	1	0	0	0	0	0	0	0	1	0	0	0	0	0	0	1	高	16.75	0	≥60
160104104002	Female	high school+	1	single	urban	no	No Depression	Y	Good	Good	0	0	0	0	0	0	0	0	0	0	0	0	0	0	0	0	中	12	0	≥60
160104140001	Male	middle school	0	married	urban	no	No Depression	Y	Good	Poor	1	0	0	0	0	0	0	0	0	0	0	0	0	0	0	1	高	16	0	<60
160104140002	Female	high school+	0	married	urban	no	Depression	N	Fair	Fair	0	0	0	0	0	0	0	0	1	0	0	0	0	0	0	1	低	19.5	0	<60
160104135001	Male	middle school	0	married	urban	yes	No Depression	Y	Fair	Good	1	0	0	0	0	0	0	0	0	1	0	0	0	0	1	0	高	17.75	1	<60
160104135002	Female	middle school	1	married	urban	no	No Depression	N	Good	Good	0	0	0	0	0	0	0	0	0	0	0	0	0	0	0	0	高	16.25	0	<60
160104127001	Female	high school+	0	single	urban	no	No Depression	N	Good	Poor	0	1	0	0	1	0	0	1	1	0	0	1	0	0	0	1	高	16	1	<60
160104141002	Female	middle school	1	married	rural	no	No Depression	N	Fair	Good	0	1	0	0	1	0	0	0	1	0	0	0	0	0	1	1	中	16.75	1	≥60
160104141003	Male	middle school	0	married	urban	no	No Depression	N	Good	Good	1	0	0	0	0	0	0	0	0	0	0	1	0	0	0	1	低	12	0	≥60
160104121001	Female	primary	1	married	urban	no	No Depression	N	Poor	Poor	0	0	0	1	1	0	0	0	1	0	0	1	0	0	0	1	低	14	1	≥60
160104121002	Male	middle school	0	married	urban	no	No Depression	N	Good	Good	1	0	0	0	0	0	0	0	0	0	0	0	0	0	0	1	高	16.5	0	≥60
160104128001	Male	middle school	0	married	urban	yes	No Depression	Y	Fair	Good	1	1	0	0	0	0	0	0	0	0	1	0	0	0	0	0	中	17	1	<60
160104128002	Female	high school+	1	married	urban	no	No Depression	N	Good	Poor	0	0	0	0	0	0	0	0	0	0	0	0	0	0	0	1	高	16.5	0	<60
160104122001	Female	high school+	0	single	urban	no	Depression	Y	Good	Good	0	0	0	0	0	0	0	0	1	0	0	0	0	0	0	1	中	18.75	0	<60
160104138001	Male	middle school	1	married	urban	no	No Depression	Y	Good	Good	0	0	0	0	0	0	0	0	0	0	0	0	0	0	0	0	高	12.75	0	<60
160104138002	Female	middle school	1	married	urban	no	No Depression	Y	Good	Good	0	0	0	0	0	0	0	0	0	0	0	0	0	0	0	0	高	18	0	<60
160104129001	Female	middle school	0	married	urban	no	No Depression	N	Fair	Good	0	1	0	0	1	0	0	1	1	0	0	1	0	0	0	1	中	15	1	≥60
160104129002	Male	primary	0	married	urban	yes	No Depression	N	Fair	Fair	0	0	0	0	1	0	0	0	1	0	0	0	1	0	0	1	高	15.75	1	≥60
160104136001	Female	middle school	0	married	urban	yes	No Depression	N	Fair	Fair	0	0	0	0	0	0	0	0	0	0	0	0	0	0	0	1	高	19.25	0	<60
160104132001	Male	middle school	0	married	urban	no	Depression	Y	Fair	Fair	1	1	0	1	1	0	0	0	1	0	0	0	1	0	0	0	低	16.25	1	≥60
160104103002	Female	middle school	0	single	urban	no	Depression	N	Fair	Fair	0	0	0	0	0	0	0	0	0	0	0	0	0	0	0	1	高	14.75	0	≥60
160104113002	Male	middle school	1	married	urban	no	No Depression	Y	Fair	Good	0	0	0	0	0	0	0	0	0	0	0	0	0	0	0	0	中	13.5	0	≥60
160104218001	Female	middle school	1	married	urban	no	No Depression	Y	Good	Poor	0	0	0	0	0	0	0	0	0	0	0	0	0	0	0	1	高	10.75	0	<60
160104228001	Male	middle school	0	married	urban	no	No Depression	Y	Good	Good	1	0	0	0	1	0	0	0	0	1	0	1	0	0	0	1	低	14.25	1	≥60
160104228002	Female	primary	2	married	urban	no	No Depression	N	Fair	Fair	0	0	0	0	0	0	0	0	0	0	0	0	0	0	0	0	低	17.5	0	≥60
160104208001	Female	Illiterate	0	single	urban	no	Depression	N	Poor	Good	0	0	0	0	0	0	0	0	0	0	0	0	0	0	0	1	高	4.5	0	≥60
160104225001	Female	middle school	2	single	urban	yes	No Depression	Y	Good	Good	0	0	0	0	0	0	0	1	0	1	0	0	0	0	0	0	低	13.75	1	<60
160104216001	Female	high school+	0	single	urban	no	No Depression	N	Good	Poor	1	1	0	0	1	0	0	1	0	0	0	1	0	1	0	1	高	16.25	1	≥60
160104239002	Male	middle school	0	married	urban	yes	No Depression	Y	Good	Good	1	0	0	1	0	0	0	0	0	0	0	0	0	0	0	0	高	17.75	0	<60
160104240002	Female	middle school	1	single	urban	no	No Depression	Y	Good	Good	0	0	0	0	0	0	0	0	0	0	0	0	0	0	0	1	高	19.5	0	<60
160104233002	Male	middle school	1	married	urban	yes	No Depression	Y	Poor	Good	1	1	0	0	0	0	0	0	0	0	1	0	0	0	0	1	高	10.5	1	≥60
160104233001	Female	middle school	1	married	urban	no	No Depression	N	Poor	Poor	1	1	0	0	1	0	0	0	0	0	0	0	0	0	0	0	高	15.75	1	<60
160104230002	Female	middle school	1	single	urban	yes	No Depression	N	Fair	Good	0	1	0	0	1	0	0	1	1	0	0	0	1	0	0	0	高	9.5	1	<60
160104222001	Female	primary	1	single	urban	no	No Depression	N	Fair	Fair	0	0	0	0	1	0	0	1	0	0	0	0	0	0	1	1	中	15.5	1	≥60
160104209002	Female	middle school	0	single	urban	no	No Depression	N	Fair	Good	0	0	0	0	0	0	0	0	0	0	0	0	0	0	0	1	中	9.75	0	≥60
168231205002	Male	primary	1	married	rural	yes	No Depression	N	Good	Poor	0	0	0	0	0	0	0	0	0	0	0	0	0	0	0	1	低	11.25	0	≥60
168231204001	Female	primary	1	single	rural	no	No Depression	N	Good	Poor	1	0	0	0	0	0	0	0	0	0	0	0	0	0	1	0	低	7.5	0	≥60
168231224001	Male	primary	0	married	rural	yes	No Depression	N	Fair	Fair	1	0	0	0	0	0	0	0	0	0	0	0	0	0	0	1	低	6.5	0	≥60
168231224002	Female	middle school	0	married	rural	no	No Depression	N	Fair	Fair	1	1	0	0	0	0	0	0	0	0	0	0	0	0	0	1	低	18.5	0	<60
168231218002	Female	middle school	1	married	rural	no	No Depression	N	Good	Good	0	1	0	0	0	0	0	0	0	0	0	0	0	0	0	0	高	18.5	0	<60
168231218001	Male	middle school	1	married	rural	yes	No Depression	Y	Good	Good	1	0	0	0	0	0	0	0	0	0	0	0	0	0	0	0	低	18	0	<60
168231231002	Male	middle school	0	married	rural	yes	No Depression	N	Fair	Good	1	0	0	1	1	1	0	1	0	0	0	1	0	0	0	1	高	12	1	<60
168231231001	Female	primary	0	married	rural	no	Depression	N	Fair	Fair	0	0	0	0	1	0	0	0	0	0	0	1	0	0	0	1	高	18.5	1	<60
168231206002	Male	primary	0	married	rural	no	No Depression	N	Fair	Fair	0	1	0	0	0	0	0	0	0	0	0	0	0	0	0	1	高	17	0	≥60
168231206001	Female	primary	1	married	rural	no	No Depression	N	Fair	Fair	1	0	0	0	0	0	0	0	0	0	0	0	0	0	0	1	中	16	0	≥60
168231220001	Male	primary	1	married	rural	no	No Depression	Y	Good	Good	1	0	0	0	0	0	0	0	0	0	0	0	0	0	0	0	高	12.25	0	<60
168231220002	Female	primary	1	married	rural	no	No Depression	Y	Good	Good	0	0	0	0	0	0	0	0	0	0	0	0	0	0	0	0	高	14.25	0	<60
168231225001	Female	primary	1	single	rural	no	No Depression	N	Fair	Fair	0	0	1	0	0	0	1	0	0	0	0	0	0	0	0	0	中	12.25	1	≥60
168231230001	Male	primary	1	married	rural	no	No Depression	N	Fair	Fair	1	1	0	0	0	0	0	1	0	0	0	0	0	0	0	1	高	15.5	1	<60
168231223002	Male	primary	2	married	rural	yes	No Depression	Y	Fair	Good	1	0	0	0	0	0	0	0	0	0	0	0	0	0	0	1	高	12.25	0	≥60
168231208002	Female	primary	1	married	rural	no	No Depression	N	Good	Poor	0	0	0	0	1	0	0	1	0	0	0	0	0	0	0	1	低	6.5	1	≥60
168231219002	Male	primary	1	married	rural	no	No Depression	N	Good	Good	1	1	0	1	1	0	0	0	1	0	0	0	0	0	1	1	高	11.5	1	<60
168231222001	Female	primary	1	married	rural	no	No Depression	N	Good	Good	0	0	0	0	0	0	0	0	0	0	0	1	0	0	0	0	中	14.75	0	≥60
168231207002	Male	primary	0	married	rural	yes	No Depression	Y	Good	Good	1	0	0	0	0	0	0	0	0	0	0	0	0	0	0	1	高	12.75	0	≥60
168231209001	Male	middle school	0	married	rural	yes	No Depression	Y	Good	Poor	0	0	0	0	0	0	0	0	0	0	0	0	0	0	0	0	中	14.25	0	≥60
168231221001	Male	middle school	1	married	rural	no	No Depression	N	Fair	Fair	1	1	0	0	1	0	0	0	0	0	0	0	0	0	0	0	低	14.75	1	≥60
168231221002	Female	primary	1	married	rural	no	No Depression	N	Good	Poor	0	0	0	0	0	0	0	0	0	0	0	0	0	0	0	0	低	10.5	0	≥60
168231228001	Female	primary	1	married	rural	no	Depression	N	Fair	Fair	1	1	0	0	0	0	0	1	0	0	0	0	0	0	0	1	高	13	1	<60
168231228002	Male	middle school	1	married	rural	yes	No Depression	Y	Fair	Fair	0	0	0	0	0	0	0	1	0	0	0	0	0	0	0	0	高	17.5	0	<60
168231110001	Male	high school+	0	married	rural	yes	No Depression	Y	Fair	Fair	1	0	0	0	0	0	0	0	0	0	0	0	0	0	0	0	高	17.75	0	<60
168231120001	Male	primary	0	married	rural	no	Depression	N	Poor	Poor	1	1	0	0	0	0	0	1	0	0	0	0	0	0	0	1	高	10	1	≥60
168231120002	Female	primary	0	married	rural	no	No Depression	Y	Fair	Fair	0	0	0	0	1	0	0	0	0	0	0	0	0	0	0	0	高	10.5	0	≥60
168231106001	Female	primary	0	married	rural	no	Depression	N	Fair	Fair	0	0	0	0	1	1	0	1	1	0	0	0	1	0	1	1	高	12.5	1	<60
168231106002	Male	middle school	0	married	rural	no	No Depression	N	Fair	Fair	1	1	0	0	0	0	0	1	0	0	0	1	0	0	0	1	高	11.25	1	<60
168231114002	Male	primary	0	married	rural	yes	No Depression	Y	Fair	Fair	1	0	0	0	0	0	0	0	0	0	0	0	0	0	0	0	中	15.5	0	≥60
168231132002	Male	middle school	2	married	rural	no	No Depression	Y	Good	Good	0	0	0	0	0	0	0	0	0	0	0	0	0	0	0	0	高	16	0	<60
168231132001	Female	middle school	0	married	rural	no	No Depression	Y	Fair	Fair	0	0	0	0	0	0	0	0	0	0	0	0	0	0	0	0	高	18.75	0	<60
168231124002	Male	primary	1	married	rural	yes	No Depression	N	Good	Good	1	0	0	1	0	0	0	1	0	0	0	0	0	0	0	1	中	14.5	1	≥60
168231104001	Male	primary	1	married	rural	no	No Depression	N	Good	Good	0	0	0	1	0	0	0	0	0	0	0	0	1	0	0	0	高	10.5	1	≥60
168231107001	Female	primary	0	married	rural	no	Depression	N	Good	Poor	1	1	0	1	1	0	1	1	0	0	0	1	1	0	0	1	低	12	1	≥60
168231126001	Male	primary	0	married	rural	no	No Depression	N	Fair	Fair	1	1	0	0	0	1	0	0	0	0	0	0	0	0	0	0	中	13.5	1	≥60
168231126002	Female	primary	0	married	rural	no	Depression	N	Fair	Fair	0	0	0	0	0	0	0	0	0	0	0	1	0	0	0	0	中	12.5	0	≥60
168231116001	Male	high school+	0	married	rural	yes	No Depression	Y	Fair	Fair	1	0	0	0	0	0	0	0	0	0	0	1	0	0	0	0	高	10.5	0	≥60
168231133001	Male	middle school	1	married	rural	yes	No Depression	Y	Good	Good	0	1	0	0	0	0	0	0	0	0	0	0	0	0	0	0	高	10.75	0	<60
168231133002	Female	primary	0	married	rural	no	No Depression	N	Good	Poor	1	0	0	0	1	0	0	0	0	0	0	0	0	0	0	0	高	16.75	0	<60
168231115001	Male	primary	0	married	rural	no	No Depression	N	Fair	Good	1	0	0	1	1	0	0	1	0	0	0	0	0	0	0	1	高	10.5	1	≥60
168231115002	Female	middle school	0	married	rural	no	No Depression	N	Poor	Poor	1	0	0	1	0	0	0	0	0	0	0	0	0	0	0	0	高	7.25	0	≥60
168231127002	Female	primary	1	single	rural	no	No Depression	Y	Good	Poor	0	0	0	0	0	0	0	0	0	0	0	0	0	0	0	1	低	14	0	<60
168231118002	Female	primary	0	married	rural	no	No Depression	Y	Good	Good	0	0	0	0	0	0	0	0	0	0	0	0	0	0	0	0	高	12.75	0	≥60
168231135002	Female	middle school	1	married	urban	no	Depression	Y	Good	Good	0	0	0	0	0	0	0	0	0	0	0	0	0	0	0	0	高	15.5	0	<60
168231135001	Male	high school+	1	married	rural	yes	No Depression	Y	Fair	Good	1	0	0	0	0	0	0	0	0	0	1	0	0	0	0	0	中	15.25	0	<60
168231102001	Male	primary	0	single	rural	no	Depression	N	Poor	Poor	1	0	0	0	0	0	0	0	0	0	1	0	0	0	0	1	高	17	0	<60
168231105002	Male	middle school	1	married	rural	yes	No Depression	N	Fair	Fair	1	1	0	0	0	1	0	0	1	0	0	0	0	0	0	1	高	15.5	1	≥60
168231105001	Female	primary	1	married	rural	no	No Depression	N	Poor	Poor	0	1	0	0	0	0	0	0	0	0	0	0	0	0	0	0	中	14.25	0	≥60
168231122002	Male	middle school	1	single	rural	no	Depression	N	Fair	Fair	1	1	0	0	1	0	0	1	0	0	0	0	0	0	0	1	高	8.25	1	≥60
168231103002	Male	primary	2	married	rural	yes	Depression	Y	Good	Poor	1	0	0	1	0	0	0	0	0	0	0	0	1	0	0	1	高	10.75	1	≥60
168231112001	Male	primary	0	married	rural	yes	No Depression	Y	Fair	Fair	1	0	0	0	0	0	0	1	0	1	0	0	0	0	0	1	中	9.75	1	<60
168231128003	Male	primary	0	married	rural	yes	No Depression	N	Fair	Good	1	0	0	0	0	0	0	0	0	0	0	0	0	0	0	0	中	12.75	0	≥60
168231321002	Male	high school+	0	married	urban	yes	No Depression	N	Fair	Fair	1	1	0	0	0	0	0	0	0	0	0	0	0	0	1	0	中	10.75	1	≥60
168231321001	Female	middle school	0	married	urban	no	No Depression	Y	Good	Poor	0	0	0	0	0	0	0	0	0	0	0	0	0	0	0	0	中	13.25	0	≥60
168231319001	Female	primary	0	single	urban	no	No Depression	N	Fair	Good	1	0	0	0	0	0	0	0	0	0	0	0	0	0	0	0	高	3	0	≥60
168231314001	Male	high school+	0	married	urban	yes	No Depression	N	Good	Good	1	0	0	0	0	1	0	0	1	0	1	0	0	0	0	1	高	12.25	1	≥60
168231317002	Male	high school+	0	married	rural	yes	No Depression	N	Good	Good	1	1	0	0	0	0	0	0	0	0	0	0	0	0	0	0	中	14	0	≥60
168231304002	Female	high school+	0	single	urban	yes	Depression	Y	Fair	Good	0	0	0	0	0	0	0	0	0	0	0	0	0	0	0	0	中	11	0	<60
168231316002	Male	high school+	0	married	urban	yes	No Depression	N	Fair	Fair	1	1	0	0	0	0	0	0	1	0	0	0	0	0	1	0	中	17.25	1	≥60
168231316001	Female	high school+	1	married	urban	no	No Depression	N	Fair	Good	0	1	0	0	1	0	0	1	1	0	0	0	0	0	0	1	中	14.75	1	≥60
168231306001	Male	high school+	1	married	urban	yes	No Depression	Y	Good	Good	1	0	0	0	0	0	0	0	1	0	0	0	0	0	1	0	高	11.75	1	<60
168231306002	Female	high school+	0	married	urban	no	No Depression	Y	Good	Good	1	1	0	0	1	0	0	0	0	0	0	1	0	0	0	1	中	15.25	1	<60
168231325001	Female	middle school	0	single	urban	no	No Depression	N	Fair	Good	0	1	0	0	1	0	0	1	0	1	0	0	0	0	1	1	中	13.75	1	<60
168231307002	Male	middle school	0	married	urban	yes	Depression	N	Fair	Fair	1	1	0	0	0	0	0	1	0	0	0	0	0	0	0	1	低	16.5	1	≥60
168231324002	Female	middle school	0	married	rural	no	Depression	N	Fair	Good	0	1	0	1	1	0	0	0	0	0	0	0	0	0	0	1	中	17.5	1	<60
168231324001	Male	primary	0	married	rural	no	No Depression	N	Fair	Good	1	0	0	0	0	0	0	0	0	0	0	0	0	0	0	0	高	15.5	0	<60
168231320001	Female	high school+	1	married	rural	no	No Depression	N	Fair	Fair	0	0	0	0	0	0	0	0	0	0	0	0	0	0	0	0	中	19	0	<60
168231320002	Male	middle school	1	married	rural	no	No Depression	N	Poor	Good	1	0	0	0	0	0	0	0	0	0	0	1	0	0	0	0	中	15.25	0	<60
168231305002	Male	high school+	0	married	urban	yes	No Depression	Y	Good	Good	1	0	0	0	0	0	0	0	0	0	0	0	0	0	0	0	中	15.25	0	<60
168231305001	Female	primary	1	married	urban	no	No Depression	Y	Good	Good	0	1	0	0	0	0	0	0	0	0	0	0	0	0	0	0	高	18.5	0	<60
168231327002	Male	primary	1	married	urban	no	Depression	Y	Good	Good	1	1	0	0	0	0	0	0	1	0	0	1	0	0	0	0	高	15	1	<60
168231327001	Female	primary	1	married	urban	no	No Depression	N	Fair	Fair	0	1	0	0	1	0	0	1	1	0	0	1	0	0	0	1	中	13.5	1	<60
168231302002	Male	high school+	0	married	urban	no	No Depression	N	Poor	Poor	0	0	0	0	1	0	0	0	1	0	0	0	0	0	0	0	中	13.25	1	≥60
168231302001	Female	primary	1	married	urban	no	No Depression	N	Fair	Fair	0	0	0	0	1	0	0	0	0	0	0	0	0	0	0	0	中	6.75	0	≥60
168231310001	Male	high school+	0	single	urban	no	No Depression	N	Fair	Fair	1	1	0	0	1	0	0	1	0	0	0	1	0	0	0	1	中	11.25	1	≥60
166006233002	Male	primary	0	married	rural	no	No Depression	Y	Fair	Good	0	0	0	0	0	0	0	1	0	0	0	0	0	0	0	1	高	14.5	0	<60
166006216001	Male	primary	0	married	rural	yes	No Depression	N	Fair	Fair	1	1	0	0	0	0	0	1	0	0	0	0	0	0	0	1	高	9.5	1	≥60
166006223001	Male	middle school	1	married	rural	yes	Depression	N	Poor	Good	1	0	0	0	0	0	0	0	0	0	0	0	0	0	0	1	低	17	0	<60
166006215001	Male	middle school	0	married	rural	yes	Depression	N	Poor	Poor	1	0	0	0	0	0	0	1	0	0	0	0	0	0	0	1	中	11	0	≥60
166006228002	Male	primary	0	married	rural	no	Depression	Y	Fair	Fair	1	1	0	0	1	0	0	1	1	1	1	1	0	0	1	1	高	14	1	<60
166006228001	Female	Illiterate	0	married	rural	no	Depression	Y	Fair	Fair	0	0	0	0	0	0	0	0	0	0	0	1	0	0	0	1	高	12.25	0	<60
166006224002	Male	high school+	1	married	rural	yes	No Depression	Y	Fair	Fair	0	0	0	0	0	0	0	0	0	0	0	1	0	0	0	1	高	16.75	0	<60
166006212002	Male	middle school	0	married	rural	yes	Depression	N	Fair	Good	1	1	0	0	0	0	0	1	0	0	0	0	0	0	0	1	高	15	1	<60
166006212001	Female	primary	1	married	rural	no	Depression	N	Fair	Fair	0	0	0	1	1	0	0	0	0	0	0	1	0	0	0	1	高	17.5	1	<60
166006221002	Male	Illiterate	1	married	rural	yes	No Depression	Y	Fair	Fair	0	1	0	0	0	0	0	0	0	0	0	0	0	0	0	0	高	11.25	0	≥60
166006202002	Male	primary	1	married	rural	no	Depression	N	Fair	Fair	0	0	0	0	0	0	0	1	0	0	0	0	0	0	0	1	低	14.25	0	<60
166006202001	Female	primary	0	married	rural	no	No Depression	N	Fair	Fair	0	1	0	0	0	0	0	1	1	0	1	1	0	0	0	1	高	10	1	<60
166006227001	Female	primary	0	married	rural	no	Depression	N	Fair	Good	0	0	0	0	1	0	0	1	0	1	0	1	0	0	0	1	中	14	1	<60
166006219002	Male	primary	0	married	rural	no	No Depression	N	Fair	Fair	1	1	0	0	0	0	0	0	0	1	0	0	0	0	0	1	高	9.75	1	≥60
166006232002	Female	primary	0	married	rural	no	No Depression	N	Fair	Good	0	0	0	0	0	0	0	1	0	0	0	1	0	0	0	1	高	13.75	1	<60
166006234001	Female	primary	1	married	rural	yes	No Depression	Y	Good	Good	0	0	0	0	0	0	0	0	0	0	0	0	0	0	0	1	高	11.5	0	<60
166006234002	Male	primary	1	married	rural	yes	Depression	N	Good	Good	1	0	0	0	0	0	0	0	0	0	0	0	0	0	0	0	高	11	0	<60
166006210001	Female	primary	2	married	rural	no	No Depression	N	Fair	Fair	0	0	0	0	1	0	0	1	0	1	1	1	0	0	0	1	高	19.5	1	<60
166006210002	Male	primary	1	married	rural	yes	Depression	N	Poor	Poor	1	0	0	0	0	0	0	0	0	1	0	0	0	0	0	1	高	10.25	0	<60
166006209002	Male	primary	1	married	rural	yes	No Depression	N	Fair	Good	1	0	0	1	0	0	1	1	0	1	0	1	1	0	0	1	高	11.25	1	<60
166006209001	Female	primary	2	married	rural	no	No Depression	N	Fair	Fair	0	1	0	0	1	0	0	1	1	0	0	0	0	0	0	1	高	9	1	<60
166006220002	Male	middle school	0	married	rural	yes	No Depression	Y	Fair	Good	1	0	0	0	1	0	0	1	1	0	0	0	0	0	0	1	高	15	1	<60
166006207002	Male	primary	0	married	rural	yes	No Depression	N	Fair	Fair	1	0	0	0	0	0	0	0	0	0	1	0	0	0	0	1	高	12	0	≥60
166006231001	Male	middle school	0	married	urban	yes	Depression	N	Fair	Fair	1	0	0	0	1	0	0	1	1	0	1	1	0	0	1	1	高	12	1	<60
166006206001	Male	middle school	2	married	rural	yes	No Depression	Y	Fair	Good	1	1	0	0	0	0	0	1	0	1	0	1	0	0	0	1	高	13	1	≥60
166006222002	Male	high school+	0	married	rural	no	No Depression	N	Fair	Good	1	1	0	1	1	0	0	0	1	0	0	0	1	0	0	1	中	18.5	1	≥60
166006323002	Male	primary	0	married	rural	yes	Depression	N	Fair	Fair	1	1	0	0	0	1	0	0	0	1	1	0	0	0	1	1	高	8	1	<60
166006323001	Female	primary	0	married	rural	no	Depression	N	Fair	Fair	0	0	0	0	0	0	0	0	0	0	0	0	0	0	0	1	中	15.25	0	<60
166006308001	Female	Illiterate	0	married	rural	no	Depression	N	Poor	Poor	0	1	0	1	1	0	0	1	1	0	1	0	0	0	0	1	高	9.5	1	≥60
166006308002	Male	middle school	0	married	rural	no	Depression	N	Fair	Fair	1	1	0	1	1	1	0	0	1	0	1	0	1	1	0	1	低	9.5	1	≥60
166006311002	Female	middle school	1	married	rural	no	Depression	N	Fair	Fair	0	0	0	0	1	0	0	0	1	1	0	1	0	0	0	1	高	13	1	<60
166006311001	Male	primary	0	married	rural	no	No Depression	N	Good	Good	1	0	0	0	0	0	0	0	0	0	0	1	0	0	0	0	中	17	0	<60
166006325002	Male	high school+	1	married	rural	no	No Depression	N	Fair	Good	0	0	0	0	0	0	0	0	0	0	0	0	0	0	1	0	高	17.25	0	<60
166006320002	Male	primary	1	married	rural	yes	No Depression	Y	Good	Poor	1	1	0	1	0	0	0	0	0	0	0	0	1	0	0	0	高	11.5	1	≥60
166006331001	Male	high school+	1	married	rural	no	No Depression	N	Fair	Fair	0	1	1	0	0	1	0	1	1	0	1	0	0	0	1	1	高	15.75	1	≥60
166006333002	Male	primary	2	married	rural	yes	No Depression	Y	Fair	Fair	1	1	0	0	0	0	0	0	1	0	0	0	0	0	0	1	低	12	1	<60
166006333001	Female	primary	0	married	rural	no	Depression	N	Fair	Good	0	0	0	0	0	0	0	0	0	0	0	0	0	0	0	1	中	12	0	<60
166006316002	Male	primary	0	married	rural	yes	Depression	N	Fair	Good	0	0	0	0	0	0	0	0	0	1	1	1	0	0	0	1	高	13.25	1	≥60
166006321001	Male	primary	0	married	rural	yes	Depression	N	Fair	Fair	1	1	0	0	1	0	0	1	1	0	1	0	0	0	1	1	中	13	1	≥60
166006322002	Female	primary	0	married	rural	no	Depression	N	Good	Good	0	0	0	0	0	1	0	1	0	0	0	0	0	0	0	1	高	13.5	1	≥60
166006322001	Male	high school+	1	married	rural	yes	No Depression	N	Good	Good	1	1	0	0	0	0	0	0	0	1	0	0	0	0	0	1	高	4.75	1	≥60
166006301002	Male	primary	1	married	rural	no	No Depression	Y	Good	Good	1	0	0	0	0	0	0	0	0	0	0	0	0	0	0	0	高	11	0	≥60
166006334001	Male	primary	1	married	rural	no	No Depression	N	Fair	Fair	1	0	0	0	0	0	0	0	0	1	0	1	0	0	0	1	高	14	1	<60
166006334002	Female	primary	0	married	rural	no	Depression	N	Fair	Fair	0	0	0	0	1	0	0	1	0	0	0	0	0	0	0	1	高	11.25	1	<60
166006310001	Male	primary	0	married	rural	yes	Depression	Y	Fair	Fair	1	1	0	0	0	0	0	0	0	1	1	0	0	0	0	1	中	11	1	≥60
166006328002	Male	middle school	0	married	rural	yes	No Depression	N	Fair	Good	1	1	0	0	1	0	0	0	1	0	1	1	0	0	0	0	高	16	1	<60
166006302002	Male	middle school	0	married	rural	yes	No Depression	N	Good	Poor	0	1	0	0	0	0	0	1	0	0	0	0	0	0	0	1	高	15.75	1	≥60
166006302001	Female	primary	1	married	rural	no	No Depression	N	Fair	Fair	0	1	0	1	0	0	0	1	0	0	0	1	0	0	0	1	低	11	1	≥60
166006317002	Male	primary	0	married	rural	yes	No Depression	N	Fair	Good	1	1	0	1	1	0	0	0	1	1	1	1	0	0	0	1	高	10	1	≥60
166006317001	Female	primary	1	married	rural	no	No Depression	Y	Fair	Fair	0	0	0	0	0	0	0	0	0	0	0	0	0	0	0	0	高	12.25	0	≥60
166006337002	Male	middle school	1	married	rural	no	No Depression	Y	Good	Good	1	0	0	1	0	0	0	0	0	0	1	0	0	0	0	0	高	14.75	1	<60
166006337001	Female	middle school	1	married	rural	no	No Depression	N	Fair	Good	0	0	0	1	1	0	0	1	0	0	0	0	0	0	0	1	高	19	1	<60
166006319002	Male	middle school	1	married	rural	yes	No Depression	N	Poor	Poor	1	0	0	0	0	0	0	0	0	0	0	0	0	0	0	1	高	17.25	0	≥60
166006314002	Male	middle school	0	married	rural	no	No Depression	Y	Fair	Good	1	0	0	0	1	0	0	1	0	0	0	0	1	0	0	1	高	17.25	1	<60
166006314001	Female	middle school	0	married	rural	no	No Depression	Y	Fair	Fair	0	1	0	0	0	0	0	0	0	0	0	0	0	0	0	1	高	15.5	0	<60
166006336002	Male	primary	0	married	rural	yes	No Depression	N	Fair	Fair	1	0	0	0	0	0	0	0	0	0	0	0	0	0	0	0	高	9.5	0	<60
166006336001	Female	primary	0	married	rural	no	No Depression	N	Fair	Good	0	1	0	0	0	0	0	0	1	0	0	0	0	0	0	1	高	13	1	<60
166006309002	Male	primary	1	married	rural	yes	No Depression	N	Poor	Poor	1	0	0	0	0	0	0	1	0	0	1	1	0	0	0	1	高	12	1	≥60
166006309001	Female	Illiterate	0	married	rural	no	Depression	Y	Fair	Fair	0	1	0	1	1	0	0	1	1	1	1	1	0	0	1	1	高	11.5	1	≥60
166006335002	Male	middle school	1	married	rural	yes	No Depression	N	Good	Good	1	1	0	0	0	0	0	0	1	1	0	0	0	0	1	0	高	12.25	1	<60
166006332001	Male	primary	0	married	rural	yes	No Depression	N	Fair	Fair	1	0	0	0	0	0	0	0	0	0	0	0	0	0	0	1	高	14	0	<60
166006332002	Female	high school+	1	married	rural	no	No Depression	N	Good	Good	0	1	0	0	0	0	0	0	1	0	0	0	0	0	0	1	中	16.5	1	<60
166006312001	Male	primary	1	married	rural	yes	No Depression	N	Fair	Fair	1	1	0	1	0	0	0	1	0	0	0	0	0	0	0	0	低	13.75	1	≥60
166006312002	Female	primary	0	married	rural	no	Depression	N	Fair	Fair	1	0	0	0	1	0	0	0	1	0	0	0	0	0	0	1	低	20	1	≥60
166006115001	Male	high school+	1	married	rural	yes	Depression	N	Fair	Fair	1	1	0	1	1	0	0	0	1	1	1	0	1	0	0	1	高	13	1	<60
166006115002	Female	high school+	0	married	urban	no	No Depression	Y	Fair	Fair	0	0	0	0	0	0	0	1	1	0	0	1	0	0	0	1	高	13.25	1	≥60
166006111002	Female	Illiterate	0	married	rural	no	Depression	N	Poor	Poor	0	1	0	0	1	0	0	1	1	0	1	1	0	0	1	1	低	5	1	≥60
166006105001	Female	primary	0	married	rural	no	Depression	N	Fair	Fair	0	0	0	0	1	1	0	0	0	0	0	1	0	0	0	1	高	11.5	1	≥60
166006105002	Male	primary	0	married	rural	no	Depression	N	Fair	Good	0	0	0	0	0	0	0	1	0	0	0	0	0	0	0	1	高	16.25	0	≥60
166006103001	Male	primary	0	married	rural	no	Depression	Y	Poor	Poor	1	0	0	0	0	0	0	0	0	1	1	1	0	0	0	1	高	12.25	1	<60
166006106001	Male	primary	0	married	rural	yes	No Depression	N	Good	Good	1	1	0	0	0	0	0	0	0	1	0	0	0	0	0	1	高	14	1	<60
166006106002	Female	primary	0	married	rural	no	Depression	N	Good	Good	0	0	0	0	0	0	0	0	0	0	0	0	0	0	0	1	高	9.25	0	<60
166006116001	Male	primary	1	single	rural	yes	No Depression	N	Good	Good	1	0	0	0	0	0	0	1	0	0	0	1	0	0	0	1	低	14.5	1	≥60
166006114002	Male	primary	0	married	rural	no	No Depression	N	Fair	Fair	1	1	0	0	0	0	0	1	0	0	0	0	0	0	0	1	高	12.75	1	<60
166006114001	Female	primary	1	married	rural	no	No Depression	Y	Fair	Fair	0	0	0	0	1	1	0	0	0	0	0	0	0	0	0	1	高	11	1	<60
166006101001	Female	primary	0	married	rural	no	Depression	N	Fair	Fair	1	0	0	0	0	0	0	0	0	0	0	0	0	0	0	1	高	16	0	<60
166006118002	Male	middle school	0	married	rural	yes	No Depression	Y	Good	Good	1	0	0	0	1	0	0	1	0	0	0	0	0	0	0	0	高	19.5	1	<60
166006118001	Female	high school+	0	married	rural	yes	No Depression	N	Good	Good	0	0	0	0	0	0	0	1	0	0	0	1	0	0	0	0	高	12.25	1	<60
166006121001	Male	primary	0	single	rural	yes	No Depression	Y	Poor	Good	1	0	0	0	0	0	0	1	0	0	0	0	0	0	0	0	高	10.25	0	<60
166006110002	Male	primary	1	married	rural	yes	No Depression	N	Fair	Fair	1	0	0	0	0	0	0	1	0	0	0	0	0	0	0	0	中	13	0	<60
166006110001	Female	primary	0	married	rural	yes	No Depression	N	Fair	Fair	0	0	0	0	0	0	0	0	0	0	0	0	0	0	0	1	中	16.75	0	<60
166006123001	Female	primary	2	married	rural	no	Depression	N	Fair	Fair	0	0	0	0	0	0	0	0	0	0	0	0	0	0	0	1	高	11.75	0	<60
166006123002	Male	middle school	0	married	rural	no	No Depression	Y	Fair	Fair	1	1	0	0	0	0	0	0	0	0	0	0	0	0	0	1	高	17.25	0	<60
166006120001	Male	primary	0	married	rural	yes	Depression	N	Fair	Fair	1	0	0	0	1	0	0	1	0	1	1	1	0	0	0	1	低	17.75	1	≥60
212428326001	Female	primary	0	single	rural	no	No Depression	N	Fair	Good	1	1	0	1	1	0	0	1	1	0	0	1	0	0	0	1	高	11.25	1	≥60
212428312002	Male	middle school	1	married	urban	yes	No Depression	Y	Good	Good	1	0	0	1	0	1	1	0	0	0	1	0	0	1	0	0	中	12	1	≥60
212428312001	Female	primary	0	married	urban	no	No Depression	N	Fair	Fair	0	0	0	1	1	0	0	1	0	0	0	1	0	0	0	1	低	9.25	1	≥60
212428306002	Male	primary	0	married	rural	no	No Depression	Y	Poor	Poor	1	0	0	1	0	0	0	0	0	0	0	1	0	0	0	1	中	15	1	<60
212428306001	Female	middle school	0	married	rural	no	No Depression	N	Fair	Fair	0	0	0	0	1	0	0	1	0	0	0	0	0	0	0	1	高	14	1	<60
212428328001	Male	primary	0	married	urban	no	No Depression	N	Poor	Poor	1	1	0	0	1	0	0	0	0	0	1	0	0	1	0	0	高	10	1	≥60
212428339002	Male	middle school	0	married	rural	no	No Depression	Y	Good	Good	1	1	0	0	1	0	0	1	0	0	0	0	0	0	1	1	高	17.5	1	<60
212428339001	Female	middle school	1	married	rural	no	Depression	Y	Good	Good	0	0	0	0	0	0	0	1	0	0	0	0	0	0	0	1	高	15.5	0	<60
212428322002	Male	middle school	1	married	urban	yes	No Depression	Y	Fair	Fair	1	0	0	0	0	0	0	1	0	0	0	0	0	0	0	1	高	18	0	<60
212428322001	Female	primary	1	married	urban	no	No Depression	N	Fair	Fair	0	0	0	1	1	0	0	0	0	0	0	0	1	0	0	1	中	10.75	1	<60
212428319001	Female	middle school	0	married	rural	no	No Depression	N	Good	Good	0	0	0	0	0	0	0	1	0	0	0	0	0	0	0	0	高	10.75	0	<60
212428318002	Male	middle school	2	married	urban	yes	No Depression	Y	Good	Good	1	0	0	0	0	0	0	0	0	0	0	0	0	0	0	0	高	14	0	≥60
212428318001	Female	middle school	0	married	urban	no	Depression	N	Good	Good	0	1	0	1	0	0	0	1	1	1	0	1	0	0	1	1	低	15.75	1	≥60
212428335002	Male	middle school	1	married	rural	yes	Depression	Y	Fair	Good	1	0	0	0	0	0	0	0	1	0	0	0	0	0	0	1	高	12.5	0	<60
212428335001	Female	high school+	0	married	urban	no	No Depression	N	Fair	Fair	0	0	0	1	0	0	0	0	0	0	0	0	0	0	0	1	高	16.5	0	<60
212428314002	Female	middle school	0	married	urban	no	Depression	N	Good	Good	0	0	0	0	1	0	0	1	0	0	1	1	0	0	0	1	中	15.5	1	<60
212428314001	Male	high school+	1	married	urban	yes	No Depression	Y	Good	Good	1	0	0	0	0	0	0	0	0	0	0	0	0	0	0	0	高	17	0	<60
212428333001	Female	primary	1	married	urban	no	No Depression	N	Fair	Fair	0	0	0	0	1	0	0	0	1	0	0	0	0	0	0	1	高	16	1	≥60
212428333002	Male	primary	0	married	urban	yes	Depression	N	Fair	Fair	1	0	0	0	1	0	0	1	1	1	0	1	0	0	0	1	高	11.5	1	≥60
212428324002	Male	high school+	1	married	urban	no	No Depression	Y	Good	Good	1	0	0	0	0	0	0	0	0	0	0	0	0	0	0	0	中	11	0	≥60
212428324001	Female	high school+	0	married	urban	no	No Depression	Y	Good	Poor	0	0	0	1	1	0	0	0	1	0	0	0	0	0	0	0	低	18.75	1	≥60
212428330002	Male	middle school	0	married	urban	no	No Depression	N	Fair	Good	0	0	0	0	0	0	0	0	0	1	0	0	0	0	0	0	高	11.25	0	≥60
212428331002	Male	high school+	1	married	rural	no	Depression	N	Fair	Fair	1	1	0	0	1	1	0	1	1	0	1	0	0	1	0	1	高	15	1	≥60
212428321001	Male	high school+	0	married	urban	yes	No Depression	Y	Poor	Poor	1	0	0	0	0	0	0	0	0	0	0	0	0	0	1	0	高	17.25	0	≥60
212428321002	Female	high school+	0	married	urban	no	No Depression	N	Good	Good	0	0	0	0	1	0	0	0	1	0	0	0	0	0	0	1	高	17.25	1	≥60
212428316002	Female	high school+	0	married	urban	no	No Depression	N	Fair	Good	0	0	0	0	0	0	0	0	0	0	0	0	0	0	0	1	高	20.25	0	<60
212428316001	Male	high school+	0	married	urban	no	No Depression	N	Fair	Good	1	1	0	1	0	0	0	0	0	0	0	1	0	0	0	1	中	17.25	1	<60
212428313002	Female	high school+	1	married	urban	no	No Depression	Y	Fair	Fair	0	0	0	0	0	0	0	0	0	0	0	0	0	0	0	0	高	15.25	0	<60
212428303002	Male	high school+	0	married	urban	yes	No Depression	N	Good	Poor	1	1	0	0	1	0	0	1	0	0	0	0	0	0	0	0	中	13	1	<60
212428303001	Female	high school+	0	married	urban	yes	No Depression	N	Good	Good	0	0	0	0	1	0	0	0	0	0	0	0	0	0	0	1	中	17.5	0	<60
212428311002	Male	middle school	1	married	urban	no	No Depression	N	Fair	Fair	1	0	0	0	0	0	0	0	0	0	0	0	0	1	0	0	高	20.75	0	≥60
212428311001	Female	primary	0	married	urban	no	No Depression	N	Good	Poor	1	0	0	0	1	0	0	1	1	0	0	1	0	0	0	1	高	14.5	1	≥60
212428332002	Male	primary	1	married	urban	yes	No Depression	Y	Fair	Good	1	0	0	0	0	0	0	0	0	0	0	0	0	0	0	1	高	11	0	≥60
212428332001	Female	primary	1	married	urban	no	No Depression	N	Fair	Good	1	1	0	0	1	0	0	0	0	0	0	0	0	0	0	1	中	14.25	1	≥60
212428336001	Female	high school+	0	married	urban	no	Depression	N	Good	Good	0	1	0	0	1	0	0	1	0	0	0	1	0	0	0	1	中	17.5	1	<60
212428336002	Male	high school+	2	married	urban	yes	No Depression	Y	Good	Good	1	0	0	0	0	0	0	0	0	0	0	0	0	0	0	0	中	16.75	0	<60
212428329001	Female	middle school	1	married	urban	no	No Depression	N	Fair	Fair	0	1	0	0	1	1	0	0	1	0	0	1	0	0	1	0	低	7.75	1	≥60
212428325002	Male	middle school	2	married	urban	yes	No Depression	N	Fair	Fair	1	0	0	1	1	0	0	0	1	0	0	0	0	0	0	1	高	15	1	≥60
212428232001	Female	high school+	0	married	urban	no	No Depression	Y	Good	Poor	0	0	0	0	1	0	0	0	0	0	0	0	0	0	0	1	高	19.25	0	<60
212428211002	Male	high school+	1	married	urban	yes	No Depression	N	Good	Good	1	0	0	0	0	1	0	0	0	0	0	0	0	0	0	0	高	16.75	0	≥60
212428211001	Female	high school+	1	married	urban	no	No Depression	N	Good	Good	0	0	0	0	0	0	0	0	0	0	0	0	0	0	0	1	中	12.75	0	≥60
212428215001	Male	middle school	1	married	urban	no	No Depression	N	Fair	Fair	1	1	0	0	1	0	0	0	0	0	1	0	0	0	1	1	中	14.5	1	≥60
212428228001	Male	middle school	1	married	urban	no	No Depression	N	Good	Good	1	1	0	0	1	0	0	0	0	0	0	1	0	0	0	1	高	17.75	1	<60
212428223002	Female	high school+	1	married	urban	no	No Depression	Y	Good	Good	0	0	0	0	0	0	0	0	0	0	0	0	0	0	0	0	高	13.25	0	<60
212428223001	Male	high school+	0	married	urban	no	No Depression	Y	Good	Good	1	0	0	0	0	0	0	0	0	0	0	0	0	0	0	1	高	16.5	0	<60
212428218001	Male	high school+	0	married	urban	no	No Depression	Y	Good	Good	1	1	0	0	0	1	0	0	1	0	0	1	0	0	0	1	中	15.75	1	<60
212428218002	Female	high school+	0	married	urban	no	Depression	N	Good	Poor	0	0	0	0	0	0	0	1	1	0	0	1	0	0	0	1	高	20.25	1	<60
212428225002	Male	high school+	0	married	urban	no	Depression	Y	Good	Good	1	0	0	0	0	0	0	0	1	0	0	1	0	0	1	0	中	18.25	1	<60
212428227002	Male	high school+	1	married	urban	yes	No Depression	N	Good	Poor	1	0	0	0	0	0	0	0	0	0	0	0	0	0	0	0	中	14.75	0	<60
212428227001	Female	middle school	1	married	urban	no	No Depression	N	Good	Good	0	1	0	0	1	0	0	0	1	0	0	0	1	0	0	1	高	15.75	1	<60
212428234001	Male	high school+	1	single	urban	no	Depression	Y	Fair	Fair	0	1	0	0	1	0	0	0	0	0	0	0	0	0	1	0	低	11.5	1	≥60
212428220001	Male	high school+	1	married	urban	no	No Depression	N	Good	Good	1	0	1	0	0	0	0	0	0	0	1	0	0	0	0	1	低	9.25	1	≥60
212428220002	Female	middle school	0	married	urban	no	No Depression	N	Fair	Fair	0	1	0	0	1	0	0	0	1	0	0	0	0	1	1	1	中	19.25	1	≥60
212428206002	Male	high school+	1	married	urban	no	Depression	N	Good	Poor	1	0	0	1	1	0	0	0	1	0	0	0	1	0	1	1	中	15	1	≥60
212428206001	Female	high school+	1	married	urban	no	No Depression	N	Good	Good	1	0	0	0	1	0	0	0	0	0	0	0	0	0	0	0	高	17.25	0	≥60
212428231002	Female	high school+	0	married	urban	no	No Depression	Y	Good	Poor	1	0	0	0	0	0	0	0	0	0	0	0	0	0	0	1	高	16	0	<60
212428231001	Male	high school+	1	married	rural	no	No Depression	N	Good	Good	1	1	0	0	0	0	0	0	1	0	0	0	0	0	0	0	高	16	1	<60
212428213001	Female	primary	0	married	urban	no	No Depression	N	Fair	Fair	0	0	0	0	0	0	0	0	0	0	0	1	0	0	0	1	高	16.5	0	≥60
212428213002	Male	high school+	0	married	urban	no	No Depression	Y	Good	Good	0	1	0	0	1	0	0	0	1	0	0	0	0	0	0	0	高	14.5	1	≥60
212428212001	Female	high school+	1	married	urban	no	No Depression	N	Fair	Good	0	0	0	0	0	0	0	0	0	0	0	0	0	0	0	1	高	17.25	0	≥60
212428208002	Female	middle school	0	married	urban	no	No Depression	N	Fair	Fair	0	0	1	0	0	0	0	1	0	0	0	0	0	0	0	1	高	15.5	1	<60
212428208001	Male	high school+	0	married	urban	yes	No Depression	Y	Fair	Good	1	0	0	0	0	0	0	0	1	0	1	0	0	0	0	0	高	15.75	1	<60
212428224001	Male	high school+	0	married	urban	yes	No Depression	Y	Fair	Good	1	0	0	0	0	0	0	0	0	0	0	0	0	0	0	1	中	15.25	0	≥60
212428115002	Male	high school+	0	married	urban	no	No Depression	N	Fair	Good	1	1	0	0	0	0	0	0	0	0	0	0	0	0	0	0	高	16	0	≥60
212428115001	Female	primary	1	married	urban	no	No Depression	N	Good	Good	0	0	0	0	0	0	0	0	0	0	0	0	0	0	0	0	低	7.75	0	≥60
212428125001	Male	primary	1	married	urban	yes	No Depression	Y	Poor	Poor	1	1	0	0	0	0	0	0	1	0	0	0	0	0	0	1	高	16.5	1	<60
212428113002	Female	high school+	0	married	urban	no	No Depression	N	Fair	Fair	0	0	0	0	1	0	0	1	0	0	0	1	0	0	0	1	低	14.75	1	<60
212428118001	Male	primary	0	married	urban	no	No Depression	N	Good	Good	1	1	0	0	1	0	0	0	1	0	0	1	0	0	1	0	中	15.5	1	<60
212428118002	Female	middle school	0	married	urban	no	Depression	N	Fair	Fair	0	1	0	0	1	0	0	0	0	0	1	1	0	0	0	1	中	8	1	<60
212428106002	Male	middle school	0	married	urban	no	No Depression	Y	Fair	Good	1	0	0	0	0	0	0	1	0	0	0	1	0	0	0	1	高	17.5	1	<60
212428106001	Female	primary	0	married	urban	yes	Depression	N	Fair	Fair	1	1	0	0	1	0	0	0	1	0	0	0	0	0	1	1	高	12	1	<60
212428104001	Female	primary	0	married	urban	no	Depression	N	Poor	Poor	0	1	0	0	0	0	0	1	0	0	0	0	0	0	0	0	中	8.5	1	≥60
212428134001	Female	primary	0	single	urban	no	Depression	N	Poor	Poor	0	1	0	0	1	0	0	1	1	0	1	0	1	0	1	1	中	9.5	1	≥60
212428107002	Male	middle school	0	married	urban	yes	No Depression	N	Fair	Fair	1	0	0	0	0	0	0	0	0	0	0	0	0	0	0	0	中	14.5	0	≥60
212428119001	Male	primary	0	married	urban	no	No Depression	N	Fair	Fair	1	0	0	0	0	0	0	0	1	0	0	0	0	1	0	1	中	17.25	1	≥60
212428119002	Female	primary	0	married	urban	no	Depression	Y	Poor	Good	0	1	0	1	1	1	0	1	1	1	1	0	1	1	1	1	高	13	1	≥60
212428121002	Male	middle school	0	married	urban	no	Depression	Y	Fair	Fair	1	1	0	0	1	0	0	1	1	0	1	1	0	0	1	1	中	10.5	1	≥60
212428103002	Female	primary	1	single	urban	no	No Depression	N	Fair	Good	1	1	0	0	1	0	0	0	0	0	0	0	0	0	0	0	高	13.5	1	≥60
212428108002	Male	primary	1	married	urban	yes	No Depression	N	Good	Good	1	0	0	0	0	0	0	1	0	0	1	0	0	0	0	1	高	12	1	≥60
211176135002	Female	middle school	0	married	rural	no	No Depression	N	Fair	Fair	0	1	0	0	0	0	0	1	0	0	0	0	0	0	0	1	高	10.75	1	<60
211176124001	Male	primary	0	married	rural	no	No Depression	Y	Good	Poor	1	0	0	0	0	0	0	0	0	0	0	0	0	0	0	1	高	15.75	0	<60
211176124002	Female	high school+	0	married	rural	no	No Depression	Y	Good	Good	0	0	0	0	0	0	0	0	0	0	0	0	0	0	0	1	高	17.75	0	<60
211176110002	Female	middle school	0	married	rural	no	No Depression	N	Good	Good	0	1	0	1	0	0	0	0	0	0	0	0	0	0	0	1	低	15.5	1	<60
211176106002	Male	middle school	1	married	rural	yes	Depression	N	Fair	Good	1	1	0	0	1	0	0	0	0	0	0	0	0	0	0	1	中	4.25	1	≥60
211176115002	Female	primary	1	married	rural	no	No Depression	N	Good	Poor	1	1	0	0	1	0	0	0	0	1	0	0	0	0	0	1	高	15.25	1	≥60
211176137001	Male	primary	1	married	rural	yes	Depression	Y	Fair	Fair	1	0	0	0	0	0	0	0	0	0	0	0	0	0	0	0	中	11.5	0	<60
211176137002	Female	high school+	2	married	rural	yes	No Depression	Y	Good	Good	0	0	0	0	0	0	0	1	0	0	0	0	0	0	0	0	低	19.25	0	<60
211176119002	Male	primary	0	married	rural	no	Depression	N	Good	Good	1	0	0	0	0	0	0	0	0	0	1	1	0	0	0	1	高	18.5	1	<60
211176107001	Male	primary	1	married	urban	yes	No Depression	N	Fair	Fair	1	0	0	0	0	0	0	1	0	0	0	1	0	0	0	0	高	16	1	<60
211176107002	Female	primary	0	married	urban	no	Depression	N	Fair	Fair	1	0	0	0	0	0	0	0	0	0	0	0	0	0	0	1	高	9.25	0	<60
211176138001	Female	primary	0	married	rural	no	Depression	Y	Good	Good	0	0	0	0	0	0	1	0	0	0	0	0	0	0	0	0	低	13.75	0	<60
211176125002	Female	primary	1	married	urban	no	Depression	N	Fair	Fair	1	0	0	1	1	0	0	0	0	1	0	0	0	0	0	1	低	11.25	1	≥60
211176130002	Female	primary	0	married	rural	no	No Depression	N	Good	Poor	1	1	0	1	1	0	0	1	1	0	0	1	1	0	0	1	中	7.75	1	≥60
211176130001	Male	primary	1	married	rural	yes	Depression	N	Fair	Good	1	0	0	0	1	0	0	1	0	0	1	0	0	0	0	1	高	9	1	≥60
211176128002	Female	primary	1	married	rural	no	No Depression	Y	Fair	Fair	0	1	0	0	0	1	0	1	0	0	0	0	0	0	0	1	中	18	1	≥60
211176127001	Female	primary	1	married	rural	no	No Depression	N	Fair	Fair	1	1	0	0	1	1	0	0	1	0	0	0	0	0	0	1	中	17.25	1	≥60
211176113002	Male	primary	0	married	rural	no	Depression	N	Good	Good	1	1	0	0	1	0	0	1	1	0	1	1	0	1	0	1	高	8	1	≥60
211176113001	Female	Illiterate	0	married	rural	no	Depression	N	Fair	Fair	1	1	0	0	1	0	0	1	0	0	0	1	0	0	1	1	高	9.25	1	≥60
211176134001	Male	primary	0	married	urban	yes	No Depression	N	Good	Good	1	1	0	0	1	0	0	1	1	0	0	0	0	0	0	1	高	19.5	1	<60
211176102002	Female	middle school	1	married	rural	no	No Depression	N	Fair	Fair	0	1	0	0	1	0	0	0	0	0	0	1	0	0	0	0	高	20	1	<60
211176120002	Female	primary	1	single	urban	no	Depression	N	Fair	Good	0	1	0	0	0	0	0	1	1	0	0	0	0	0	1	1	高	8.25	1	≥60
211176101002	Female	middle school	1	married	rural	no	No Depression	Y	Good	Good	1	0	0	0	0	0	0	0	0	0	0	0	0	0	0	0	中	11.75	0	<60
211176116002	Male	primary	0	married	rural	yes	No Depression	Y	Fair	Fair	0	0	0	0	0	0	0	0	0	0	0	0	0	0	0	1	高	17.75	0	≥60
211176103002	Male	primary	1	married	rural	no	No Depression	Y	Good	Good	1	0	0	0	0	0	0	0	0	0	0	0	0	0	0	0	低	14.75	0	≥60
211176133001	Female	primary	0	married	rural	no	No Depression	N	Fair	Fair	1	0	0	0	0	0	0	0	0	0	0	0	0	0	0	0	中	14	0	≥60
211176133002	Male	middle school	1	married	rural	no	No Depression	N	Fair	Fair	1	0	0	0	0	0	0	0	0	0	0	0	0	0	0	0	中	9.75	0	≥60
211176112001	Female	high school+	0	married	rural	no	Depression	Y	Good	Good	1	1	0	1	1	1	0	0	1	0	0	0	0	0	0	1	中	9	1	≥60
211176129001	Female	primary	1	married	rural	no	No Depression	N	Good	Good	0	1	0	0	0	0	0	0	0	0	0	0	0	0	0	1	高	11	0	≥60
211176132002	Male	primary	1	married	rural	no	Depression	Y	Good	Good	1	0	0	0	1	0	0	0	0	0	0	1	0	0	0	0	低	16.25	1	<60
211176132001	Female	primary	0	married	rural	no	Depression	N	Fair	Fair	0	0	0	1	0	0	0	0	0	1	0	0	0	0	0	1	中	18.5	1	<60
211176139001	Male	primary	1	married	rural	yes	Depression	Y	Fair	Fair	1	0	0	0	0	0	0	0	0	0	0	0	0	0	0	1	高	16	0	<60
211176139002	Female	primary	1	married	rural	no	No Depression	Y	Fair	Fair	0	0	0	0	0	0	0	0	0	0	0	0	0	0	0	1	高	15	0	<60
211176121002	Female	primary	0	married	rural	no	No Depression	N	Fair	Good	0	0	0	1	0	0	0	0	0	0	0	0	0	0	0	1	高	10	0	≥60
211176121001	Male	primary	2	married	rural	yes	Depression	N	Poor	Good	1	0	0	0	0	0	0	1	1	0	0	0	0	0	0	1	中	14	1	≥60
211176126002	Female	middle school	0	married	rural	no	No Depression	N	Poor	Poor	0	0	0	0	0	0	0	1	0	0	0	0	0	0	0	1	中	19.5	0	<60
211176123002	Female	middle school	0	single	urban	yes	No Depression	N	Fair	Good	1	0	0	0	1	0	0	0	1	0	0	0	0	0	0	1	中	10.75	1	≥60
211176118001	Male	high school+	1	married	rural	yes	No Depression	N	Fair	Fair	1	0	0	0	0	0	0	1	0	0	1	1	0	0	0	1	高	14.5	1	≥60
211176203001	Female	primary	0	married	rural	no	Depression	N	Fair	Fair	0	0	0	0	0	0	0	0	0	0	0	0	0	0	0	0	高	11	0	<60
211176207002	Female	Illiterate	0	married	rural	no	Depression	N	Fair	Fair	1	0	0	0	0	0	0	0	1	0	1	0	0	0	1	1	中	10.75	1	≥60
211176207001	Male	primary	2	married	rural	yes	No Depression	Y	Good	Good	1	0	0	1	0	0	0	0	0	0	0	0	0	0	0	0	高	11.75	0	≥60
211176220001	Male	primary	1	married	rural	no	No Depression	Y	Fair	Fair	1	1	0	0	1	1	0	0	1	0	0	0	0	0	0	1	高	17	1	<60
211176226001	Male	primary	1	married	rural	yes	No Depression	N	Good	Good	1	0	0	0	0	0	0	0	0	0	0	0	0	0	0	0	高	15.25	0	<60
211176223002	Male	primary	1	married	rural	yes	No Depression	Y	Good	Good	0	0	0	0	0	0	0	0	0	0	0	0	0	0	0	0	高	12.75	0	≥60
211176205002	Female	primary	0	married	rural	no	No Depression	N	Fair	Fair	0	0	0	0	0	0	0	0	0	1	0	0	0	0	0	1	高	17	0	<60
211176236001	Male	primary	0	married	rural	yes	No Depression	N	Good	Poor	0	1	0	0	0	0	0	0	0	0	1	0	0	0	0	1	高	17.25	1	<60
211176236002	Female	middle school	1	married	rural	no	Depression	N	Fair	Fair	0	0	0	0	1	0	0	0	1	0	0	0	0	0	0	1	高	11.25	1	<60
211176214001	Male	primary	0	married	rural	no	No Depression	N	Fair	Fair	0	0	0	0	0	0	0	0	0	0	0	1	0	0	0	0	高	16.25	0	<60
211176214002	Female	primary	1	married	rural	no	No Depression	Y	Fair	Good	0	0	0	0	0	0	0	0	0	0	0	0	0	0	0	0	高	13.5	0	<60
211176238001	Male	primary	0	married	rural	yes	No Depression	Y	Good	Poor	1	0	0	0	1	0	0	0	0	0	0	1	0	0	0	1	高	14.5	1	<60
211176211001	Male	middle school	0	married	rural	yes	Depression	N	Fair	Fair	0	0	0	0	0	0	0	1	0	0	0	0	0	0	0	0	低	13.75	0	≥60
211176215002	Female	primary	0	married	rural	no	No Depression	Y	Fair	Fair	0	1	0	0	0	0	0	1	1	0	0	0	0	0	1	1	高	8	1	≥60
211176228001	Male	middle school	0	married	rural	yes	No Depression	Y	Good	Good	1	0	0	0	1	0	0	1	0	0	0	0	0	0	0	1	中	16.75	1	<60
211176233002	Male	primary	0	married	rural	no	No Depression	N	Fair	Good	1	0	0	0	0	0	0	0	0	0	0	0	0	0	0	1	高	15.5	0	<60
211176233001	Female	middle school	0	married	rural	no	No Depression	N	Good	Good	1	0	0	0	0	0	0	0	0	0	0	0	0	0	0	1	高	18	0	<60
211176210001	Female	primary	1	married	rural	no	No Depression	N	Good	Good	1	1	0	0	0	0	0	1	1	0	0	0	0	0	0	1	低	13.25	1	≥60
211176227001	Female	primary	0	married	rural	no	No Depression	N	Good	Poor	0	1	0	0	1	1	0	1	1	0	0	1	0	0	0	1	中	10.25	1	≥60
211176229002	Female	primary	0	married	rural	no	Depression	N	Good	Poor	0	0	0	0	1	0	0	0	1	1	1	1	0	0	1	1	低	13	1	≥60
211176230002	Male	primary	1	married	rural	no	Depression	N	Poor	Poor	0	0	0	0	1	0	0	0	0	0	0	1	0	0	0	1	高	16	1	<60
211176232001	Male	middle school	1	married	rural	yes	No Depression	Y	Good	Good	1	0	0	0	1	0	0	1	1	0	0	0	0	0	0	1	高	14.75	1	<60
211176212001	Male	middle school	0	married	rural	no	Depression	N	Fair	Fair	1	0	0	0	1	0	0	0	0	0	0	0	0	0	0	1	中	16.25	0	≥60
211176216001	Male	primary	1	single	rural	no	Depression	Y	Fair	Fair	1	0	0	1	0	0	0	1	0	0	0	0	0	0	0	0	高	3.75	1	≥60
211176231002	Female	primary	0	married	rural	no	Depression	N	Poor	Good	0	0	0	0	0	0	0	0	0	0	0	0	0	0	0	1	高	12.5	0	<60
211176235001	Male	primary	0	married	rural	yes	Depression	Y	Fair	Fair	1	0	0	0	0	0	0	0	0	0	0	0	0	0	0	1	高	11	0	<60
211176237001	Male	primary	1	married	rural	yes	No Depression	Y	Good	Good	1	0	0	0	0	0	0	0	0	0	0	0	0	0	0	1	高	17.25	0	<60
211176237002	Female	primary	1	married	rural	no	No Depression	N	Good	Good	0	0	0	0	0	0	0	0	0	0	0	0	0	0	0	1	中	15	0	<60
211176224001	Male	primary	1	married	rural	yes	Depression	Y	Fair	Good	1	0	0	0	0	0	0	0	0	0	0	0	0	0	0	1	中	13	0	<60
211176224002	Female	primary	2	married	rural	no	No Depression	Y	Good	Good	0	0	0	0	0	0	0	0	0	0	0	0	0	0	0	0	高	11.75	0	<60
211176334001	Female	middle school	1	married	urban	no	Depression	N	Good	Poor	1	0	0	0	0	0	0	0	0	0	0	0	0	0	0	1	高	17	0	<60
211176334002	Male	high school+	1	married	rural	no	Depression	Y	Good	Poor	1	0	0	0	0	0	0	0	0	0	0	1	0	0	0	1	高	16	0	<60
211176327002	Male	middle school	0	married	rural	yes	Depression	N	Good	Good	1	1	0	1	1	0	0	1	0	0	1	0	1	0	0	1	高	16	1	<60
211176322001	Female	high school+	0	married	rural	no	No Depression	N	Fair	Good	0	0	0	0	0	0	0	0	0	0	0	0	0	0	0	0	高	18	0	<60
211176317002	Male	middle school	0	single	urban	yes	No Depression	N	Fair	Good	0	0	0	0	0	0	0	0	1	0	0	0	0	0	1	0	高	15	1	≥60
211176336002	Male	primary	1	married	rural	yes	No Depression	N	Fair	Fair	1	0	0	0	0	1	0	0	1	0	0	0	0	0	0	0	高	8.75	1	<60
211176336001	Female	primary	1	married	rural	no	No Depression	N	Fair	Good	1	1	0	0	1	0	0	0	0	0	0	0	0	0	0	1	中	15	1	<60
211176309002	Male	primary	0	married	rural	yes	No Depression	N	Fair	Fair	0	0	0	0	1	0	0	0	0	0	0	0	0	0	0	1	高	10.5	0	<60
211176309001	Female	primary	0	married	rural	no	Depression	N	Fair	Good	0	1	0	0	1	0	0	1	0	0	1	0	0	0	0	1	中	12.5	1	≥60
211176320001	Male	middle school	2	married	rural	no	Depression	Y	Fair	Fair	1	0	0	0	0	0	0	0	0	0	0	0	0	0	0	1	中	7	0	≥60
211176320002	Female	primary	0	married	rural	no	Depression	N	Fair	Fair	0	1	0	0	0	0	0	1	0	0	0	1	0	0	0	1	高	13.75	1	≥60
211176321001	Male	high school+	0	married	rural	no	No Depression	Y	Fair	Good	0	0	0	0	0	0	0	0	0	1	0	1	0	0	0	1	高	9.75	1	≥60
211176324001	Male	primary	0	married	urban	no	Depression	N	Fair	Good	1	0	0	1	1	0	0	1	0	0	0	0	1	0	0	1	高	13.25	1	<60
211176324002	Female	primary	0	married	urban	no	Depression	N	Fair	Fair	0	0	0	0	0	0	0	1	0	0	0	1	0	0	0	1	高	10.25	1	<60
211176316002	Female	Illiterate	0	single	rural	no	Depression	Y	Poor	Poor	1	1	0	0	0	1	0	0	0	0	0	0	0	0	0	1	中	12.75	1	≥60
211176325001	Female	primary	1	married	urban	no	No Depression	N	Poor	Poor	0	1	0	0	1	0	0	1	1	1	0	1	0	0	0	1	低	18.75	1	<60
[truncated: 8,056 more rows]
