# Supplementary material for: Network analysis of chronic disease among middle-aged and older adults in China: a nationwide survey
Source: Front Public Health. 2025 Apr 9;13:1551034. doi: 10.3389/fpubh.2025.1551034 (PMC12016668; doi:10.3389/fpubh.2025.1551034)
Supplement: Supplementary file 3 [file Table_2.XLSX]

## Sheet: datahou
ge0der	educatio0	sleep2	marital	reside0ce	dri0ki0g	Depressio0	ADL	heari0g	visio0	smoki0g	pai0	ph1cial	follow_up_cog0itio0	age_group	SUM
0	2	1	0	1	0	0	0	1	1	0	0	2	12.5	1	1
0	1	0	1	1	0	1	0	1	1	0	1	1	15.75	1	6
0	1	0	1	1	0	1	0	1	1	0	1	1	12.75	1	4
1	2	1	0	1	0	0	0	2	0	0	0	1	13	1	2
1	2	1	1	1	1	0	1	0	0	1	1	0	14.75	1	2
0	2	1	1	1	0	0	0	1	1	0	1	2	20.75	1	4
1	1	0	0	1	0	0	0	1	1	0	0	2	10.25	1	1
1	3	0	1	1	1	0	1	2	2	1	0	1	16.5	0	1
0	3	0	1	1	0	0	1	2	2	0	1	2	19.75	0	2
0	2	1	1	1	0	0	0	2	2	0	1	1	19.5	1	2
1	2	0	1	1	1	0	0	1	2	0	0	1	16.25	1	2
1	2	0	1	1	0	0	1	1	1	0	0	2	15	1	1
0	3	0	1	1	0	0	0	0	2	0	1	2	14.5	1	4
0	3	1	0	1	0	0	1	2	2	0	1	1	20.25	0	0
0	3	0	1	1	0	0	0	0	0	0	0	1	15.25	1	3
1	3	0	1	1	1	0	0	2	0	1	1	2	16.75	0	2
1	3	0	1	1	0	0	1	1	2	1	0	2	18.25	0	0
0	3	0	1	1	0	0	0	2	2	0	0	2	18.25	0	0
0	2	0	0	1	0	0	1	2	2	0	1	1	11	1	3
1	3	0	1	1	0	0	0	2	0	0	0	1	17.5	1	5
0	2	2	1	1	1	0	0	2	2	0	1	1	16.25	1	3
1	3	1	1	1	0	0	0	1	1	1	0	2	16.75	1	2
0	3	0	1	1	1	0	0	1	1	0	1	2	12.75	1	3
0	3	1	1	1	0	1	1	2	0	0	0	2	18	0	4
1	3	0	1	1	1	0	1	2	2	1	0	2	16.25	1	1
1	3	0	1	1	0	0	0	2	2	0	0	0	16	1	1
0	3	1	1	1	0	1	0	1	1	0	1	1	12.5	1	2
0	3	0	1	1	0	0	0	2	2	0	1	1	17.25	0	1
1	3	1	1	1	0	0	1	1	1	0	1	1	19.75	0	0
0	3	0	1	1	0	0	1	2	2	0	0	2	17	0	1
0	3	0	1	1	0	0	0	1	1	0	1	1	11.25	1	3
0	1	0	1	1	0	0	0	1	1	0	1	0	17.5	1	5
1	3	0	1	1	0	0	0	0	0	1	0	2	14	1	2
0	3	0	1	1	0	0	0	1	2	0	1	1	17.5	1	5
1	2	0	1	1	1	0	0	0	0	1	1	1	15	1	3
0	2	0	1	1	0	0	0	1	1	0	1	1	12	1	5
0	3	0	1	1	0	1	1	1	1	0	1	1	15	1	1
0	3	0	1	1	0	0	1	1	2	0	0	1	11.75	1	3
1	3	1	1	1	0	0	1	2	2	0	0	1	15.5	1	6
1	1	1	1	1	1	0	0	1	2	1	0	1	10.75	1	2
0	2	0	1	1	0	0	0	2	2	0	1	2	17.25	1	0
0	3	0	1	1	0	0	0	1	2	0	0	1	14	1	5
0	3	1	1	1	1	0	1	2	2	0	0	2	16.5	0	1
1	1	0	0	0	1	0	1	1	2	1	1	2	12.75	1	3
1	3	0	1	1	1	0	1	2	2	0	1	2	15.25	1	3
0	3	0	1	1	1	0	0	2	0	0	0	2	17.5	1	1
1	1	1	1	1	0	0	0	2	2	1	0	2	13.75	1	6
0	1	0	1	1	0	0	0	1	1	0	1	2	15.75	1	4
1	2	0	1	1	1	0	0	1	2	0	1	1	17.75	1	4
1	3	0	1	1	1	0	1	1	1	0	0	2	15	1	6
0	3	0	1	1	0	0	0	0	0	0	1	2	16.25	1	4
0	3	0	1	1	0	0	0	2	0	0	1	2	14.5	1	1
0	1	0	1	0	0	0	1	2	2	0	0	2	12.75	0	0
1	2	1	1	0	1	0	1	2	2	1	0	2	15	0	1
0	3	0	1	0	0	0	1	2	2	0	1	2	17.75	0	0
0	1	1	1	0	0	0	0	1	1	1	0	2	12.25	0	2
1	3	1	1	1	0	0	1	1	1	1	0	1	12.5	1	1
0	2	0	1	1	1	0	0	2	2	0	1	0	14	0	1
1	2	1	1	0	1	0	1	1	2	1	0	2	12.75	0	0
0	1	1	1	0	0	0	1	2	0	1	0	1	17.25	0	0
1	2	1	0	1	1	0	1	1	1	1	0	1	19.25	0	0
0	3	1	1	0	1	0	1	2	2	0	1	1	14.25	0	0
1	2	1	1	1	1	0	1	2	2	1	0	2	12.25	1	3
0	1	1	1	0	0	1	0	1	1	1	1	2	13	1	4
1	1	0	1	0	1	0	0	2	2	1	0	1	11.25	1	3
1	1	1	1	0	1	0	1	2	2	0	0	0	7.25	0	0
0	1	1	1	1	0	0	1	1	2	0	1	0	11.25	0	0
1	1	1	1	0	1	0	1	2	2	1	0	2	12	0	0
0	1	0	1	1	0	0	0	0	2	0	1	1	9.75	0	1
1	1	0	1	1	0	0	1	1	2	0	0	2	16.75	0	2
1	3	0	1	0	1	0	1	2	2	1	0	1	15	0	0
0	1	0	1	0	0	0	0	2	2	0	1	1	18.75	0	2
0	3	1	1	0	1	0	1	1	1	0	1	1	17	0	2
0	2	1	1	0	0	0	1	2	2	1	0	2	13.5	1	1
1	2	1	1	0	1	0	1	2	2	1	0	2	12.75	0	1
0	2	1	1	0	1	0	1	1	1	0	0	2	18.75	0	2
1	1	1	1	0	1	0	1	2	2	1	0	2	7.25	0	3
0	2	0	1	0	0	1	1	1	1	0	1	2	13	0	0
0	1	1	1	0	0	0	0	2	0	1	0	1	10.75	0	2
1	2	1	1	0	0	0	0	2	2	1	1	2	10	1	2
0	3	1	1	0	0	0	1	2	2	0	0	1	14	1	1
1	1	0	1	0	1	0	1	2	2	1	0	2	18.5	0	0
0	1	1	1	0	0	1	0	0	0	0	1	1	12.5	0	8
0	3	0	0	0	0	1	0	1	2	0	0	0	12.75	0	2
0	2	0	1	1	0	1	0	1	1	1	1	1	11.25	0	0
0	1	0	1	1	0	0	0	1	2	0	0	0	15.5	0	1
1	2	0	1	1	1	0	0	1	2	1	0	0	16.75	0	1
0	3	0	0	1	0	0	0	1	1	0	1	1	14	1	1
1	3	0	1	1	1	1	0	2	0	1	0	1	16.75	0	2
0	3	0	1	1	0	1	1	2	0	0	1	0	19.5	0	1
1	3	0	1	1	1	0	0	1	1	1	0	1	19	1	4
0	3	1	1	1	1	1	0	0	0	0	1	2	10	1	1
1	3	2	1	1	0	0	1	2	2	1	0	1	10.5	1	2
0	3	1	1	1	0	0	0	1	1	0	0	1	19	0	0
1	0	0	0	1	0	0	0	0	0	1	1	0	4	1	3
0	2	1	0	1	0	1	0	1	1	0	1	0	12.5	1	5
1	1	1	1	1	1	0	1	2	2	1	0	1	12	0	2
0	2	0	1	1	0	0	0	1	2	0	1	1	17.5	0	4
0	2	1	1	1	0	0	0	2	2	0	0	2	15	0	0
0	0	1	0	1	0	0	0	1	1	0	0	1	12	1	2
0	3	0	1	1	0	0	0	1	1	0	0	0	16.25	1	7
1	2	1	1	1	0	1	0	1	1	1	1	1	16.25	0	6
0	3	0	1	1	0	0	0	1	1	0	1	2	14.5	0	0
0	3	0	1	1	0	0	0	2	0	0	1	1	10.75	0	1
0	1	0	0	1	0	0	0	2	2	0	1	1	15.5	1	2
1	2	0	1	1	0	1	0	1	1	0	0	1	11.25	1	5
0	3	0	1	1	0	0	1	1	1	0	1	2	19	0	2
1	3	1	1	1	0	0	1	1	1	0	0	1	15.75	0	2
1	3	0	1	1	0	0	0	2	0	1	1	2	14	1	2
0	3	1	1	1	0	0	0	2	2	0	1	2	16.5	1	0
1	3	1	1	1	0	0	1	2	2	1	1	1	15	0	2
0	3	1	1	1	0	0	0	2	0	0	0	1	19	0	2
0	2	0	1	1	0	1	0	2	2	0	1	2	10.75	1	3
1	3	1	1	1	1	0	0	1	1	1	1	1	16.25	1	4
0	2	0	1	1	0	0	1	1	1	0	1	1	13.25	1	1
1	3	1	1	1	1	0	0	1	1	1	1	0	18.25	0	1
1	3	1	1	1	1	0	1	2	2	0	1	1	18.5	0	0
0	3	1	1	1	0	0	0	1	2	0	1	1	18.75	0	2
1	2	1	1	1	0	0	1	2	2	1	1	2	11.75	1	0
0	3	0	1	1	1	1	0	1	1	0	1	2	15.5	1	2
0	3	1	1	1	0	0	1	2	0	0	0	1	13.5	0	0
1	3	1	1	1	1	0	1	1	1	1	0	1	14.25	1	0
0	3	0	1	1	0	0	0	1	1	1	1	0	16	1	3
1	2	0	0	1	1	0	1	1	1	1	1	1	13	0	2
1	2	0	1	1	1	0	1	1	2	1	0	0	16.25	0	1
0	3	0	1	1	0	1	0	1	1	0	1	1	15	1	2
0	2	0	1	1	0	0	1	2	0	0	1	2	16.75	1	1
1	2	0	1	1	0	0	1	1	1	1	0	1	11.75	1	4
1	3	0	1	1	0	0	1	2	2	0	0	2	19.75	0	0
1	1	0	0	1	0	0	0	0	0	0	0	2	11.5	1	3
0	2	0	1	1	0	0	0	1	1	0	0	1	16.25	0	2
1	3	0	1	1	0	1	0	2	2	1	0	1	15.75	1	3
0	3	1	1	1	0	0	1	2	2	0	0	1	17.5	0	1
1	2	2	1	1	0	1	0	1	1	0	1	2	11.5	0	0
1	3	1	0	1	0	1	0	2	2	1	0	1	17	1	4
0	2	0	0	1	0	0	0	2	2	0	1	2	15.25	1	1
0	3	0	0	1	0	0	1	2	0	0	0	1	12.5	1	1
0	2	1	1	1	0	0	0	2	0	0	1	1	15.25	1	2
1	2	0	1	1	1	0	0	1	2	1	0	1	18.5	1	0
0	2	0	0	1	0	0	0	2	2	0	1	0	13.25	1	2
0	3	0	1	1	0	0	1	2	2	0	1	2	20.25	0	0
1	3	1	1	1	1	0	1	2	0	0	0	2	16.5	0	0
1	2	1	1	0	1	1	1	2	2	1	0	2	14.75	1	3
1	1	1	1	0	0	0	0	1	2	1	0	2	12	1	6
0	0	0	1	0	0	1	0	0	0	0	1	2	4.5	1	5
0	2	0	1	0	0	1	0	1	1	0	1	2	15	1	3
1	3	1	1	0	1	0	1	1	2	0	0	1	15	0	0
1	3	0	0	1	0	0	1	2	2	1	0	1	13.75	0	1
1	3	1	1	0	1	0	1	1	2	1	0	2	12	1	1
1	1	1	1	0	0	0	0	2	2	1	0	2	14	1	6
0	1	1	1	0	0	1	0	2	2	0	1	2	5.5	1	3
1	2	1	1	0	1	0	0	2	0	1	0	1	13	1	2
1	1	2	1	0	0	1	0	0	0	1	1	2	3.5	1	3
0	3	0	1	0	0	1	0	0	0	0	0	2	16.5	1	1
1	3	1	1	1	1	0	1	2	2	1	0	2	11.75	0	3
1	2	1	1	0	1	0	1	1	2	1	0	2	11.5	1	1
0	1	0	1	0	0	0	0	2	2	0	0	2	9.5	1	3
0	1	2	1	0	0	0	0	1	1	0	1	1	6.75	1	4
1	1	0	1	0	1	0	1	1	1	1	1	2	12.75	1	3
0	1	0	1	0	0	0	1	0	0	0	1	0	13.25	1	3
1	3	0	1	0	0	0	1	2	2	0	0	2	12.25	1	1
1	1	0	1	0	1	0	1	2	0	1	1	2	15.25	0	3
1	1	1	1	0	1	1	0	1	2	1	1	2	12.25	0	0
0	1	1	1	0	0	1	1	2	2	0	0	0	6.25	0	0
0	2	0	1	1	0	0	0	1	2	0	1	2	17	0	2
1	3	0	1	0	1	0	0	2	0	1	0	1	16	0	6
0	1	1	1	0	1	0	0	1	1	0	0	2	16.75	0	1
1	2	0	0	0	0	1	0	2	2	1	1	2	7.75	0	3
1	3	2	1	0	0	0	0	1	1	1	1	2	9.75	1	4
0	1	1	1	0	0	0	1	2	2	0	0	2	12.5	1	1
1	1	0	0	0	0	1	0	0	0	1	1	2	14.5	1	4
1	0	1	1	0	1	0	0	1	1	1	1	2	12.75	1	1
0	1	1	1	0	1	0	0	1	1	0	1	1	6.75	1	4
0	3	1	1	0	0	0	1	2	2	0	0	1	15.25	1	6
0	3	0	1	0	0	0	0	2	2	0	1	2	18.5	0	5
1	1	0	1	0	0	1	1	0	0	0	0	1	13.5	1	2
0	1	1	1	0	0	1	0	0	0	0	1	1	14.5	1	6
1	2	1	1	0	0	0	1	2	2	1	0	2	12.5	0	0
1	3	1	1	0	0	0	0	2	2	1	1	2	14.5	1	6
1	1	1	1	0	0	1	1	1	1	0	0	2	14	1	2
0	1	0	1	0	0	1	0	1	1	0	1	1	13.75	1	7
1	2	0	1	0	1	0	1	1	1	1	0	2	13.25	0	2
0	2	0	1	0	0	1	0	1	1	0	1	1	12.75	0	2
1	2	0	0	0	0	1	1	2	0	0	0	0	12.25	0	1
1	1	2	0	0	0	0	0	1	1	0	0	2	16.5	0	1
0	0	1	1	1	0	0	0	2	0	0	0	2	7.75	1	3
1	3	0	1	1	1	0	1	2	0	1	0	2	9.75	0	1
1	2	0	1	0	1	0	0	2	0	1	1	2	10	0	4
0	1	1	1	0	1	0	0	2	2	0	1	0	14.25	0	0
1	1	0	1	0	1	1	0	1	2	1	1	2	8.75	1	3
1	3	1	1	1	0	0	1	2	2	1	0	1	9.5	0	0
0	2	1	1	1	0	0	0	0	0	0	1	2	16.5	0	0
1	3	1	1	1	0	0	1	1	1	1	0	0	10.75	0	1
0	1	2	0	0	0	1	0	1	1	0	1	1	14	1	7
1	3	0	1	0	1	1	0	1	1	1	1	0	14.25	0	2
0	2	0	1	0	0	0	1	1	1	0	0	0	17.25	0	2
0	0	1	0	1	0	0	1	2	2	0	0	1	9	1	1
1	3	0	1	0	1	0	1	1	1	1	1	2	16	1	1
0	2	0	1	0	0	1	0	1	1	0	0	2	10.25	0	4
1	3	0	1	0	0	1	0	2	0	1	0	1	11	1	3
0	3	0	1	0	0	0	0	1	1	0	1	1	14.5	1	0
1	2	0	1	0	1	0	0	0	2	1	0	1	14	1	2
1	2	1	1	0	1	0	1	1	2	1	0	2	9.25	1	1
1	3	0	1	0	1	0	1	1	1	1	0	1	18	0	4
1	2	1	1	0	0	0	1	2	2	1	0	2	13.25	0	1
1	3	2	1	0	0	0	0	1	2	0	0	0	12.5	1	0
1	3	1	1	0	1	1	0	2	2	1	1	2	13.25	1	5
0	2	1	1	0	1	1	0	2	0	0	1	2	13.75	1	0
0	3	1	1	0	0	0	1	1	1	0	1	2	18.25	0	2
1	1	1	1	0	0	1	0	1	1	1	1	1	7.25	1	2
1	3	0	1	0	0	0	0	1	1	1	1	2	8	1	2
0	2	1	1	0	0	0	1	1	1	0	1	1	15.75	0	0
1	1	0	1	0	1	0	1	1	1	1	1	2	10.25	1	3
1	1	1	0	0	1	0	0	0	0	1	1	1	11	1	1
0	1	0	1	0	0	0	0	2	2	0	0	2	14.75	1	2
1	3	1	1	0	1	0	0	2	0	1	1	2	14.5	0	3
0	3	0	1	0	0	1	0	2	2	0	1	2	12.25	0	2
1	1	0	1	0	0	1	0	2	2	1	0	2	14.25	0	6
0	2	1	1	1	0	0	1	2	2	0	0	2	17.75	0	3
1	1	1	1	1	1	0	0	2	2	1	0	2	8.5	1	2
0	1	1	1	1	0	0	1	1	2	0	0	1	10.5	1	2
0	1	0	1	0	1	0	1	2	2	0	1	2	12.75	0	0
1	2	0	1	0	0	0	1	2	2	0	0	1	14	1	1
0	1	0	1	0	0	0	0	1	1	0	1	1	19	1	3
1	2	1	0	0	0	0	0	1	1	1	1	2	17.75	0	0
1	3	0	1	0	1	0	1	2	0	0	0	2	10	0	0
0	3	1	1	0	0	1	1	1	1	0	0	2	6.25	1	1
0	1	0	1	0	0	1	0	1	2	0	0	2	13.25	0	2
1	1	0	1	0	0	0	0	1	1	1	1	2	10.25	1	4
0	1	0	1	1	0	1	1	0	0	0	1	1	10	1	5
1	1	0	0	0	0	1	0	0	0	1	1	2	15.5	0	5
0	2	1	1	0	0	0	1	2	2	0	1	1	12.75	0	0
1	2	1	1	0	1	0	1	1	2	1	1	2	12.75	1	0
1	1	1	1	0	0	0	0	1	1	1	1	2	14.25	1	0
0	0	2	1	0	0	0	0	0	0	0	1	1	11.5	1	4
0	2	1	1	0	0	0	0	2	0	0	1	1	15	1	4
1	3	1	1	0	0	0	0	1	2	0	1	1	15.25	1	1
0	3	0	1	0	0	1	0	1	1	0	1	0	10.75	0	4
0	2	0	0	0	0	0	0	0	2	0	0	1	9	1	1
1	1	1	1	0	0	0	0	1	1	0	1	2	5.75	1	2
0	1	1	1	0	0	1	0	2	0	0	1	2	13.25	1	6
1	2	0	1	0	0	1	0	1	1	0	0	1	9.5	0	2
0	1	2	1	0	0	0	0	2	2	1	1	0	12.75	0	2
1	2	0	1	0	0	0	0	1	1	1	1	1	16.25	1	5
0	1	0	1	0	0	0	0	1	1	0	1	1	7.5	1	2
1	3	1	1	0	1	0	0	1	1	0	1	2	13	0	2
0	2	1	1	0	0	0	1	2	0	0	1	2	17	0	3
1	1	1	1	0	0	1	1	1	1	1	1	0	12.5	1	5
0	1	1	1	0	0	0	0	0	0	0	1	0	13.5	1	2
1	1	2	1	0	1	0	0	2	2	1	0	2	8.75	1	2
1	1	1	1	0	1	1	1	1	1	1	1	2	9.75	0	1
1	1	1	1	0	0	0	0	2	2	1	1	2	11.25	0	2
0	1	1	1	0	0	0	0	0	0	0	1	2	16	0	1
1	1	0	1	0	0	0	1	2	0	0	0	2	13.5	0	3
0	2	1	1	0	0	0	0	0	0	0	0	2	13.75	0	1
1	1	1	1	0	1	0	1	2	2	1	0	2	13.25	1	0
0	1	0	1	0	0	0	0	1	2	0	1	1	11.25	1	4
0	2	0	1	0	0	1	0	1	1	0	1	2	13.5	0	2
1	3	0	1	0	1	0	0	1	1	0	1	2	17.5	0	5
0	1	0	1	0	0	0	0	1	1	0	1	2	17.75	0	1
1	2	1	1	0	1	0	1	2	0	1	0	2	17.5	0	1
0	2	1	1	0	0	0	0	2	2	0	1	1	18.25	0	1
1	2	1	1	0	1	0	0	2	2	1	1	2	17.25	0	2
1	2	1	1	0	1	0	1	1	1	1	0	2	9.75	0	0
1	2	0	1	0	1	0	0	0	0	1	1	1	12.75	0	4
0	2	0	1	0	0	0	0	2	2	0	1	1	14	0	4
1	2	0	1	0	1	0	0	0	0	1	1	1	11.5	1	7
1	3	0	1	0	1	0	1	2	2	1	0	2	14.75	0	0
0	2	2	1	0	0	1	0	0	2	0	1	2	12.75	0	4
1	2	1	1	0	0	0	1	1	2	1	1	2	11.25	1	2
0	3	0	0	0	0	0	0	1	1	0	1	2	16.75	1	3
1	2	0	1	0	1	0	1	1	1	1	1	2	11.75	0	2
0	1	0	1	0	0	1	0	1	2	0	1	0	13.25	1	6
1	2	0	1	0	0	0	1	0	0	0	0	2	16	0	2
1	1	0	1	0	0	0	0	1	1	1	1	2	14.5	1	5
0	2	0	1	0	0	0	0	1	2	0	0	1	18	1	0
1	3	2	1	0	1	0	0	1	1	1	1	2	15.5	1	4
0	1	1	1	0	0	1	0	0	0	0	1	1	12.25	1	2
0	1	0	1	0	1	0	0	1	1	0	1	1	15.5	1	3
1	1	2	1	0	0	0	1	1	2	1	0	0	8	1	5
1	3	1	1	0	0	0	1	2	2	0	0	2	11.75	0	0
0	3	0	1	0	0	0	0	2	0	0	1	2	17.5	0	6
1	1	0	1	0	0	0	0	1	1	1	0	1	13.25	1	3
0	1	0	1	0	0	0	0	2	2	0	1	2	15	1	2
1	2	0	1	0	0	1	0	2	0	1	1	2	16.75	0	3
0	0	0	1	0	0	1	0	1	1	0	1	2	11.5	0	4
1	1	0	0	0	0	0	1	1	1	1	0	2	10.75	0	1
0	0	1	1	0	0	0	0	1	1	0	0	0	11	1	4
1	1	0	1	0	1	0	0	1	1	1	1	1	14.25	1	5
0	1	0	1	0	0	0	1	2	0	0	1	1	10	1	5
1	3	1	1	1	0	0	1	1	2	1	0	2	17	0	0
0	2	0	1	1	0	0	0	2	0	0	1	2	19.5	0	0
1	2	1	1	0	0	0	1	2	2	0	0	2	17	0	1
0	2	0	1	0	0	0	0	2	0	0	1	0	12.5	1	3
1	3	0	1	0	1	0	1	1	1	1	1	2	16	1	0
1	1	1	1	0	0	0	1	1	1	1	0	2	10.75	1	1
1	1	1	1	0	1	0	0	1	1	1	1	2	17.25	0	1
0	1	0	1	0	0	0	1	1	1	0	1	0	15.25	0	5
1	2	1	1	0	0	1	0	1	1	1	1	2	10.75	1	2
1	1	1	1	0	1	0	0	2	0	0	0	2	12.75	0	1
0	1	1	1	0	0	0	0	2	2	0	0	2	16.25	0	1
1	3	1	1	0	0	0	1	2	2	1	1	2	14.5	1	1
0	3	0	1	0	0	0	0	1	2	0	1	2	15.5	1	3
1	1	1	1	0	1	0	1	2	0	1	0	2	13	0	2
0	3	1	1	0	0	1	0	2	2	0	1	2	19.5	0	6
1	1	1	1	0	1	0	1	2	2	1	0	2	16.75	1	0
0	0	1	1	0	0	1	0	1	1	0	1	1	10	1	1
0	2	1	0	0	0	0	0	1	1	0	1	2	12.25	1	4
1	2	0	1	0	1	0	0	2	2	1	1	2	18	0	4
1	2	2	1	0	0	0	1	2	2	1	1	2	10.75	0	3
1	2	0	1	0	1	0	1	2	2	1	0	2	11.5	1	1
0	1	0	1	0	0	0	0	0	2	0	1	2	14	1	3
1	2	1	1	0	1	0	0	0	0	1	0	2	18.25	1	4
0	1	1	1	0	0	1	0	1	1	0	1	2	11.5	1	6
1	2	1	1	0	0	0	1	1	1	0	0	2	16	0	0
0	1	0	1	0	0	1	0	1	2	0	1	0	15.5	0	3
1	1	1	1	0	0	1	1	0	0	1	0	1	13.5	1	3
1	2	1	1	0	1	1	0	1	2	1	1	2	13.25	1	4
0	2	2	1	0	0	0	0	1	2	0	1	0	15	1	2
1	3	0	1	0	0	1	0	1	1	1	1	0	14.75	1	6
1	1	1	1	0	0	0	0	0	0	1	1	1	10	1	6
0	1	1	1	0	0	1	1	1	1	0	0	0	15.25	0	1
1	3	1	1	0	1	1	0	0	2	1	0	1	14	1	3
0	1	1	1	0	0	0	0	1	1	0	1	0	15.25	1	0
1	2	1	1	0	1	0	0	2	2	0	0	0	14.25	0	1
0	2	1	1	0	0	1	1	1	1	0	0	0	15.25	0	2
0	1	1	1	0	0	0	1	1	1	0	0	2	11.25	1	3
1	1	1	1	0	1	0	0	2	2	1	0	1	17	1	3
0	2	0	1	0	0	0	0	1	1	0	1	2	13.5	1	2
1	2	0	1	0	0	1	0	1	2	1	1	0	12	0	3
1	1	1	1	0	1	1	0	1	1	1	1	2	16.5	1	0
0	0	1	1	0	1	1	0	1	1	0	0	2	11.5	1	2
1	1	2	1	0	0	1	0	2	2	1	1	0	17.25	0	4
0	1	1	1	0	0	0	0	1	1	0	0	2	10.5	0	2
1	3	1	1	0	1	0	1	0	0	1	0	2	14.5	1	3
0	1	0	1	0	0	0	1	2	2	0	1	2	16.25	1	3
1	1	1	1	0	0	1	0	0	0	0	1	1	15	1	4
1	1	1	1	0	0	0	0	1	1	0	1	1	14.75	1	1
0	2	0	1	0	0	0	0	1	2	0	0	1	17	1	1
1	2	1	1	0	1	0	1	1	1	1	1	2	15.75	1	0
1	2	0	1	0	1	0	0	1	1	1	1	2	17	0	1
1	2	0	1	0	0	0	1	1	1	0	0	2	14	1	0
0	2	1	1	0	0	0	0	0	0	0	1	2	11.5	1	3
1	3	0	1	0	1	0	1	1	2	1	1	2	11.5	1	3
1	1	0	1	0	0	0	1	2	0	1	0	2	10.5	1	1
1	1	0	0	0	1	0	0	0	0	1	0	2	11.75	1	3
1	2	1	1	0	1	0	1	2	0	1	0	2	10.25	1	2
0	1	0	1	0	0	0	0	2	0	0	1	1	11.75	1	1
1	2	1	1	0	1	0	1	0	0	1	0	2	17.25	1	1
0	1	1	1	0	1	1	0	2	2	0	1	1	15.75	1	2
1	2	1	1	0	0	0	0	1	1	0	1	2	12.5	1	4
0	1	1	1	0	0	0	0	2	0	0	1	0	16.25	0	1
1	1	1	1	0	0	0	0	1	1	1	0	1	9.75	1	3
0	0	1	1	0	0	0	0	1	1	0	0	0	12.25	1	2
1	2	1	0	0	1	1	0	2	0	1	0	2	14	0	2
1	2	1	1	0	1	0	0	1	1	1	1	2	11.5	1	0
0	1	0	0	0	0	0	0	1	1	0	0	0	9.5	1	0
1	3	1	1	0	1	0	1	2	2	1	0	0	13.75	1	2
0	1	1	0	0	0	1	0	1	1	0	0	1	14.25	1	4
0	1	0	1	1	0	1	0	1	1	0	1	1	12	0	5
1	3	2	1	0	1	1	0	1	1	0	1	1	11.5	1	3
1	2	1	1	1	1	0	1	1	2	1	0	1	17.75	1	4
1	1	0	1	0	1	0	1	2	0	1	0	2	18.5	0	1
0	1	1	0	0	0	1	1	2	0	0	0	2	11	1	3
0	3	0	1	1	0	0	1	2	2	0	0	1	11.25	1	0
1	1	0	0	0	0	0	0	0	0	1	0	0	5.5	0	5
1	1	0	1	0	1	0	0	0	2	1	1	2	6.75	0	3
1	3	0	1	0	0	1	0	2	0	0	0	2	15.75	0	3
0	2	0	1	0	0	1	1	2	2	0	1	0	15.25	0	0
1	2	0	1	0	1	1	0	2	2	1	0	2	8.25	0	0
0	1	0	1	0	0	1	0	1	1	0	1	2	12	0	2
0	1	0	1	0	0	1	0	2	0	0	1	1	12	0	2
1	1	0	1	0	0	1	0	1	1	1	1	1	16	0	5
0	3	0	1	0	0	0	0	1	1	0	1	2	15.75	0	2
1	1	2	1	0	0	1	0	1	1	1	1	2	8.75	0	0
1	3	0	1	1	1	1	0	2	0	0	1	1	10.5	0	1
1	1	1	1	0	1	0	0	1	2	1	0	1	11.5	0	0
1	1	0	0	1	1	1	1	0	0	1	1	2	10.5	1	3
1	2	0	1	0	1	0	1	1	2	1	0	2	16.5	1	0
0	2	1	1	0	0	1	0	2	2	0	1	1	10.75	1	1
1	2	1	1	0	1	0	0	1	1	0	1	2	11	1	3
0	2	1	1	0	0	0	0	0	0	0	1	1	17.75	1	2
1	1	2	1	0	1	1	0	1	1	1	0	2	8	1	0
0	2	1	1	0	0	0	0	2	2	0	0	1	12	0	0
1	1	1	1	0	1	0	1	1	1	1	1	0	17.5	1	0
0	1	0	1	0	0	1	0	1	1	0	0	0	11.75	1	3
0	1	0	0	0	0	1	1	1	2	0	1	1	9	1	4
1	1	0	1	0	0	0	0	1	1	1	1	2	16.25	0	1
0	2	1	1	0	0	0	0	2	2	0	1	2	18.25	0	0
1	1	0	1	0	1	0	0	1	2	0	1	2	20	0	4
0	3	0	1	0	0	0	1	1	2	0	1	1	15.75	0	0
1	1	0	1	0	0	0	1	1	1	1	0	2	13.75	0	1
0	1	1	1	0	0	0	0	1	2	0	0	2	12.5	0	3
1	3	0	1	0	1	0	1	2	2	1	0	2	15.75	1	0
1	2	0	0	0	1	1	0	1	1	0	1	0	13	0	4
1	2	0	1	0	0	0	1	1	2	1	1	2	14	0	0
0	1	0	1	0	0	1	1	1	1	0	1	2	7.25	1	3
1	1	0	1	0	0	0	0	0	0	1	0	2	14.5	1	2
1	1	1	1	0	1	0	0	2	2	1	1	0	13.75	1	3
0	1	1	1	0	1	1	0	2	2	0	0	1	11.5	1	3
1	1	1	0	0	0	0	1	2	2	1	0	0	13.5	1	3
1	2	0	1	0	1	0	1	1	2	1	1	2	13.75	0	4
0	2	0	1	0	0	1	0	1	1	0	1	2	9	0	8
1	1	1	1	0	0	1	0	1	1	1	1	2	11	1	1
0	3	0	1	0	0	1	0	2	2	0	1	2	10	1	2
0	2	1	1	0	0	1	0	1	2	0	1	2	14.25	1	5
1	1	0	1	0	1	1	1	1	2	1	1	1	15.5	0	3
1	2	0	0	0	0	1	1	1	1	1	0	0	14.75	0	0
1	2	1	1	0	1	0	0	0	2	1	0	1	13.75	0	2
0	2	1	1	0	0	0	0	1	1	0	0	2	15.5	0	0
0	2	0	1	0	0	1	0	1	1	0	1	2	11.25	0	0
1	2	1	1	0	1	0	0	1	1	1	0	0	11	1	1
0	3	0	1	0	0	1	1	1	1	0	1	0	13.75	0	5
1	3	0	1	0	1	1	0	2	2	1	1	2	13.25	1	2
0	1	0	1	0	0	1	0	0	0	0	1	2	13.5	1	6
0	1	0	0	0	0	1	0	1	1	0	0	2	8.5	1	1
1	1	2	0	0	0	0	0	1	1	1	0	1	7.25	1	2
1	1	0	1	0	1	1	0	1	1	1	0	2	12.5	0	0
0	3	1	1	0	0	0	0	1	1	0	1	2	14	0	1
0	1	1	0	0	0	1	0	0	0	0	1	0	12.75	1	2
1	3	0	0	1	0	0	0	0	2	1	1	2	14	1	5
0	1	0	1	0	0	1	0	2	2	0	1	2	13	1	4
1	2	0	1	0	0	0	0	0	0	1	1	0	17.75	1	7
1	1	1	1	0	0	0	1	1	2	1	1	0	12.5	1	1
1	1	2	1	0	1	1	0	1	1	1	1	0	15.25	1	1
0	1	1	1	0	0	0	0	2	0	0	1	2	19	1	4
1	1	0	1	0	0	1	0	1	2	1	1	1	14	1	7
0	2	0	1	0	0	1	0	2	2	0	1	0	10	1	3
0	1	0	1	0	0	1	0	0	0	0	1	0	16.25	0	2
1	1	0	1	0	0	1	0	1	1	1	1	2	9.75	0	6
0	2	1	1	0	0	1	0	0	0	0	1	2	8.5	0	5
0	2	1	1	0	0	0	0	1	1	0	1	0	13.5	0	0
1	1	1	0	0	0	1	0	1	1	1	0	2	15.25	1	6
0	2	0	1	0	0	1	0	1	2	0	1	2	17.5	0	3
1	1	1	0	0	1	1	1	2	2	1	1	2	12.75	0	1
0	1	2	1	0	0	0	1	1	1	0	1	2	11.25	1	4
1	0	1	1	0	1	1	0	1	1	1	1	2	10	0	3
1	2	1	1	0	1	0	0	1	1	1	1	2	14.5	0	3
0	2	1	1	0	0	0	0	1	1	0	1	2	18.5	0	2
1	1	1	1	0	0	0	0	1	1	1	1	2	12	0	6
0	1	2	1	0	0	0	0	1	1	0	1	2	12.75	0	6
0	2	1	1	0	0	1	0	1	2	0	0	1	13.25	0	1
1	1	1	1	0	1	0	0	1	1	1	1	2	13.5	0	1
0	1	1	1	0	1	1	0	0	0	0	1	2	16.25	0	3
1	3	1	1	0	0	0	0	1	1	1	1	2	11.75	1	1
1	1	1	1	0	0	0	0	0	0	1	1	2	12.75	0	2
0	0	2	1	0	0	1	0	2	2	0	0	2	7.75	0	7
1	1	1	1	0	0	1	0	1	1	1	1	2	11	1	2
1	1	0	1	0	1	1	0	0	0	1	1	2	15	0	1
0	2	0	1	0	0	0	1	2	2	0	0	2	19.5	0	1
1	2	1	1	0	1	0	0	1	1	1	1	0	17.25	0	4
0	0	1	1	0	0	0	1	2	2	0	0	1	17	0	0
0	2	0	1	0	0	0	0	2	2	0	1	2	9.75	0	3
0	2	1	1	0	0	1	0	0	0	0	1	1	12.75	1	4
0	1	0	0	0	0	1	0	2	2	0	1	1	15.25	0	3
0	1	1	1	0	1	0	0	1	1	0	1	2	14.25	1	4
1	3	0	1	1	0	0	0	2	2	1	0	2	12.25	1	4
0	1	0	1	1	0	0	1	2	0	0	0	2	12.75	1	3
0	1	0	0	0	0	1	0	1	1	0	1	0	12.25	1	5
1	1	1	1	0	1	0	1	1	1	0	1	2	12.25	1	2
1	1	1	1	0	0	0	0	0	0	1	1	2	17.75	0	1
0	1	1	1	0	0	0	0	2	0	0	1	2	18	0	5
1	1	0	1	0	0	0	0	1	1	1	1	1	12.5	0	0
0	1	1	1	0	0	1	0	2	2	0	1	2	14.75	0	2
1	1	1	1	0	1	0	0	1	1	1	1	2	15.25	1	3
1	1	1	1	0	1	0	1	2	2	1	0	1	9.5	0	1
0	1	0	1	0	0	0	1	1	1	0	1	2	17.25	0	4
1	1	1	1	0	1	0	1	2	2	1	0	2	15	1	1
1	1	1	1	0	1	0	0	1	1	1	1	2	12	1	3
1	3	0	1	0	1	0	1	1	1	1	1	1	10.25	0	1
0	2	0	1	0	0	0	1	2	2	0	1	2	15.25	0	3
1	2	0	1	0	1	0	1	2	0	1	0	0	15.5	0	1
0	1	1	1	0	0	1	0	2	0	0	1	2	14	0	2
1	2	0	1	0	1	0	0	1	2	1	1	2	13	1	1
0	3	0	1	0	1	1	0	0	2	0	1	0	13.5	0	5
1	1	1	1	0	1	0	1	2	2	0	0	0	15.25	0	0
0	1	1	1	0	0	0	0	1	1	0	1	0	15.75	0	2
1	2	1	1	0	1	0	1	1	1	1	1	2	14.75	0	0
1	1	1	1	0	0	0	1	2	0	1	0	0	12	1	3
0	1	0	1	0	0	1	0	1	1	1	1	0	7.75	1	4
1	1	1	0	0	1	0	1	2	2	1	0	0	15.75	0	1
1	1	0	1	0	1	0	0	2	0	1	1	2	12	1	3
1	1	1	1	1	0	0	0	1	2	1	0	0	12.5	1	4
0	1	1	1	0	1	0	1	0	2	0	0	2	11.5	0	2
0	3	1	1	0	0	0	0	0	0	1	1	2	14	0	7
1	2	0	1	0	1	1	1	2	2	1	0	2	14.5	0	2
1	1	2	1	0	1	0	1	2	2	1	0	2	14.25	0	0
0	1	1	1	0	0	0	0	1	1	0	1	2	16.75	0	2
0	1	1	0	0	0	1	0	1	1	0	1	2	13.25	1	3
1	2	0	1	0	1	0	1	1	2	0	0	1	12.25	1	0
1	1	2	1	0	1	1	0	0	0	1	1	2	11.25	0	0
0	1	1	1	0	1	0	1	1	1	0	1	2	17.5	0	2
0	1	0	1	0	1	0	0	1	2	0	1	2	14.75	0	2
1	2	0	1	0	0	0	1	1	2	1	1	2	13	0	0
0	2	2	1	0	0	0	1	1	1	0	1	2	9.5	0	3
1	2	1	0	0	1	0	1	2	2	1	0	1	14	0	0
1	1	1	1	0	0	0	1	1	2	0	0	2	19	1	6
0	1	0	1	0	0	0	0	2	2	0	0	1	11.5	1	5
1	2	2	1	0	1	1	0	2	2	1	0	1	8.5	0	2
0	2	1	1	0	0	1	0	2	2	0	1	2	12	0	5
0	2	0	1	0	1	0	1	2	0	0	1	2	16.25	0	3
1	2	0	1	0	1	0	1	1	2	1	1	2	14.5	0	2
1	1	0	1	0	1	1	0	1	1	1	1	2	13.75	1	6
1	1	0	1	0	1	0	0	2	0	1	1	0	15.75	1	1
0	1	1	1	0	0	1	0	0	0	0	1	2	12	1	2
1	1	1	1	0	0	0	0	1	1	1	1	2	10.25	1	2
1	2	1	1	0	0	0	1	1	1	0	0	0	16	0	0
1	3	0	1	0	1	1	0	2	2	1	1	1	18.25	0	2
1	3	1	1	1	1	0	1	2	2	1	0	2	13.5	0	1
0	3	0	1	1	1	1	0	2	2	0	1	2	15.75	0	0
0	1	2	1	0	0	1	0	1	1	0	1	2	14.25	1	5
0	3	0	1	0	1	0	0	1	1	0	1	2	20.25	0	4
1	0	0	1	0	1	0	0	1	1	1	1	2	8.75	1	9
1	1	1	1	0	1	1	0	2	2	0	0	2	4.75	1	3
1	2	0	1	0	1	0	0	1	1	1	1	1	13.5	1	2
1	3	0	1	0	1	0	0	0	2	1	1	1	15.75	1	4
0	1	1	1	0	0	1	0	0	2	0	1	2	7.5	1	3
0	2	1	1	0	0	0	0	1	1	0	1	2	18.75	0	3
0	1	1	0	0	0	1	0	0	0	0	1	2	8.75	1	7
0	1	0	1	0	0	0	0	1	1	0	0	0	15.25	1	6
1	3	1	1	0	0	0	0	2	2	1	1	2	10.5	1	4
0	1	0	1	0	0	0	0	1	2	0	1	1	13.75	0	1
1	1	1	1	0	1	0	1	1	2	1	0	0	12.75	0	1
0	1	1	1	0	0	0	0	1	1	0	1	2	13.25	0	2
1	2	2	1	0	0	0	1	1	2	1	0	0	16	1	6
1	1	1	1	0	1	0	0	1	1	1	1	1	10	1	4
0	3	0	1	0	0	1	0	0	0	0	1	0	19.5	0	3
1	3	1	0	0	0	0	1	2	0	0	1	2	13.75	0	3
1	1	0	0	0	1	1	0	0	0	0	1	1	14.75	1	7
0	2	0	1	1	0	0	1	2	0	0	0	1	13.75	0	1
1	3	1	1	1	1	0	1	2	2	1	1	1	19.75	0	1
0	3	1	1	1	0	0	0	1	2	0	0	2	18.5	0	1
1	3	0	1	1	1	0	0	1	2	1	1	2	18.5	0	5
0	3	0	1	1	0	0	0	0	0	0	1	2	18	0	1
1	1	1	1	1	0	0	1	1	1	0	1	2	15	1	1
0	3	0	0	1	0	0	0	2	0	1	0	1	19.75	1	1
0	2	0	1	1	0	0	0	1	1	0	1	2	15.5	0	2
1	2	1	1	1	1	0	1	1	1	1	0	2	15	1	3
0	3	0	1	1	0	0	1	2	2	0	0	1	16	0	1
1	2	0	1	1	0	1	0	1	2	1	1	1	14.75	1	4
0	1	1	1	1	0	1	0	1	2	0	1	1	17.75	0	2
1	3	0	1	1	0	1	0	1	1	1	0	1	15.25	1	3
0	1	0	1	1	0	0	0	1	1	0	0	1	15.75	1	3
1	3	0	1	1	1	0	1	1	1	1	1	2	14.25	0	4
0	2	0	0	1	0	0	1	2	0	0	0	2	8.5	1	0
1	3	0	1	1	1	0	0	1	1	0	1	1	16.25	1	3
0	3	1	1	1	0	0	0	1	1	0	1	0	16.25	1	5
0	1	1	0	1	0	1	0	0	0	0	0	0	17	1	6
1	1	0	1	1	1	0	1	1	1	1	1	0	14.5	1	4
0	1	1	1	1	0	0	0	2	2	0	0	1	16.25	1	3
0	3	0	1	1	0	0	0	1	1	0	1	2	18.25	0	0
1	1	0	1	1	0	1	0	2	2	1	0	1	14.5	1	1
1	2	0	1	1	0	1	0	2	0	1	1	2	16.75	0	5
0	2	1	1	1	0	0	0	2	0	0	0	2	18.5	0	0
1	3	1	1	1	0	0	0	1	1	0	1	2	15.25	1	3
0	2	1	1	1	0	0	0	2	0	0	1	1	18.25	1	5
0	2	0	1	1	0	0	0	2	0	0	1	1	18.75	1	2
1	1	0	1	1	0	0	1	2	0	1	0	1	16.25	1	0
1	3	0	1	1	0	0	1	2	2	1	0	2	16.75	0	1
0	3	0	1	0	0	0	0	2	0	0	1	1	17.25	0	0
0	2	1	1	1	0	0	0	2	2	0	1	2	17.25	1	3
1	2	1	1	1	0	0	0	0	2	0	0	1	13.75	1	2
0	2	0	1	1	0	0	0	2	2	0	1	2	13.25	0	1
0	1	0	0	1	0	1	1	2	2	0	0	1	4.25	1	5
1	3	0	1	1	0	0	1	2	2	1	0	2	17.75	0	0
1	1	0	0	1	0	0	0	1	1	0	1	2	14	1	8
1	3	1	1	1	1	0	1	2	2	1	0	0	17.5	0	1
0	2	1	1	1	0	0	1	1	2	0	0	2	17.25	1	1
0	2	1	0	1	0	0	0	2	2	0	1	2	18.25	0	6
1	2	0	1	1	1	0	0	1	1	1	1	0	12.25	0	2
0	2	0	1	1	0	1	0	2	2	0	1	2	17	0	5
1	3	0	1	1	1	0	1	2	2	1	0	1	14.25	1	4
0	1	0	1	1	0	0	0	1	1	0	1	2	16.75	1	5
0	1	1	0	1	0	0	0	2	2	0	0	1	11	1	2
0	2	0	1	1	1	0	0	1	2	1	1	1	14.25	0	1
0	0	1	1	1	0	0	0	2	2	0	0	2	12	1	2
0	3	0	1	1	0	0	0	1	2	0	0	2	12	0	1
0	3	0	1	1	0	0	0	2	2	0	0	2	16.25	0	0
1	3	0	1	1	1	0	0	2	2	1	1	0	16.25	0	1
0	3	0	1	1	0	0	1	2	2	0	1	1	16.25	0	2
1	1	0	1	1	0	0	0	1	2	0	0	0	11	1	3
1	2	0	1	1	1	0	0	2	2	1	1	2	15.75	1	3
0	3	0	1	1	0	0	0	1	2	0	1	2	20.5	1	6
1	2	0	1	1	1	0	1	1	1	1	1	2	15.75	1	2
0	2	0	1	1	0	0	0	0	0	1	1	1	15.25	1	7
0	1	0	0	1	0	0	0	1	1	0	1	1	18	1	2
1	1	0	1	1	1	0	1	2	2	1	0	2	8	1	2
1	2	1	1	1	0	0	1	2	0	1	1	2	13.5	0	5
1	1	0	1	1	0	0	1	2	2	0	0	2	11.25	1	5
0	1	1	1	1	0	0	0	0	0	0	1	2	16.75	1	11
1	2	0	1	1	0	0	1	2	2	1	0	1	16.25	1	1
0	1	0	1	1	0	0	0	1	1	0	1	0	16.5	1	11
1	1	0	1	1	1	0	1	0	0	1	1	2	11.75	1	1
0	1	0	1	1	0	1	1	2	0	0	1	2	9.25	1	0
0	0	2	0	1	0	1	0	1	1	0	1	2	13	0	3
1	3	1	1	1	0	1	0	2	0	0	1	2	10.25	1	2
1	3	1	1	1	0	0	0	2	2	0	1	0	15.25	0	3
0	1	0	1	1	0	1	0	1	1	0	1	2	18.5	1	8
1	1	0	1	1	0	0	1	1	1	1	0	2	12	1	2
1	1	1	1	1	0	0	1	1	2	1	0	2	12.75	1	4
0	0	0	1	1	0	1	0	1	2	1	1	2	10	1	2
1	2	0	1	0	0	0	0	1	2	1	1	0	10.75	0	2
0	1	0	1	0	0	1	0	2	2	0	1	1	9.75	0	0
0	1	0	1	0	0	1	0	2	0	0	1	1	15.25	0	3
1	2	1	1	0	0	0	0	1	1	1	1	0	15.5	1	3
1	1	2	1	0	1	0	0	2	2	1	0	1	14.25	1	2
1	0	0	1	0	0	0	0	1	1	1	1	0	8.5	1	5
0	1	1	1	0	0	0	0	1	2	1	1	0	8.5	1	0
1	1	1	0	0	0	0	1	2	0	1	0	2	10.5	1	0
0	2	1	1	0	0	0	0	2	0	0	0	2	15.5	0	0
1	2	1	0	0	0	0	1	2	2	1	0	2	12	0	0
1	1	1	1	0	0	0	0	1	2	1	0	2	17.75	1	0
1	2	1	1	0	0	1	1	1	2	1	0	2	16.5	0	0
0	1	0	1	0	0	1	1	2	0	0	1	1	12.75	0	4
0	1	0	1	0	0	1	1	1	2	0	1	1	15	1	1
1	2	1	0	0	1	0	0	1	1	1	0	2	13	1	2
1	2	0	1	0	0	1	1	1	1	1	1	2	18.5	0	4
0	2	1	1	0	0	0	0	1	1	0	1	2	18.5	0	2
1	3	1	1	0	0	0	0	2	2	1	1	2	12.25	0	1
0	2	0	1	0	0	0	1	2	2	0	0	1	12.25	0	0
1	3	0	0	0	0	1	0	1	2	1	0	2	13.5	1	2
1	2	2	1	0	1	0	1	2	2	1	0	2	12.75	0	0
0	2	1	1	0	0	1	1	1	1	0	0	2	19.75	0	0
1	1	0	0	0	0	1	1	2	2	1	1	2	13	0	4
1	1	0	0	0	0	0	1	2	2	1	1	2	15.75	1	0
1	3	1	1	0	0	0	0	2	2	1	0	2	13.5	0	1
0	2	1	1	0	0	1	0	2	2	0	1	2	18	0	0
1	2	0	1	0	0	0	1	2	0	1	0	2	15.5	0	2
1	2	1	1	0	1	0	0	1	1	1	0	2	15.25	0	0
1	1	1	0	0	1	0	0	0	2	1	0	0	11.25	1	1
1	3	0	1	0	0	1	0	1	1	1	1	2	8.75	0	1
0	2	0	1	1	0	1	0	2	0	0	1	2	11	0	2
1	2	0	1	0	1	0	0	2	2	1	0	0	5.75	1	1
0	3	0	1	0	0	0	0	1	1	0	0	1	13.25	0	2
0	2	1	0	0	0	1	0	1	1	0	1	2	8.5	0	1
1	1	0	1	0	1	1	0	2	2	1	1	2	11.75	1	0
0	1	0	1	1	0	0	0	1	1	1	1	2	14.5	0	0
1	1	0	1	0	0	0	0	0	0	1	1	2	10.75	1	4
1	1	0	1	0	1	0	1	2	2	1	0	2	12.25	0	1
0	1	1	1	0	0	1	1	2	0	0	1	2	9.5	0	3
1	2	0	1	0	1	0	1	2	0	1	0	2	12	1	0
0	2	1	1	0	0	1	0	1	1	1	1	0	15.5	0	1
1	2	0	1	1	0	0	0	1	2	1	0	1	14	0	3
0	2	0	1	1	0	0	1	2	2	0	0	1	19	0	0
1	1	1	1	0	0	1	1	2	2	0	0	2	12	1	1
1	2	0	1	1	1	0	1	1	1	1	0	1	19.5	0	1
1	1	1	1	1	0	0	0	2	2	1	0	2	10.25	0	1
1	2	1	1	1	1	0	1	1	2	1	0	2	16.75	1	0
0	3	1	1	1	0	0	0	1	1	0	1	1	19.25	0	2
1	1	0	1	0	0	0	0	1	1	1	1	2	11.25	1	3
0	1	0	1	0	0	1	0	1	1	0	1	2	13.5	1	4
1	2	0	1	0	0	0	1	0	2	1	0	2	12.75	1	2
0	1	1	1	0	0	1	1	1	1	0	0	2	10.5	1	1
0	1	2	1	0	0	1	0	2	0	0	1	1	14	1	5
0	3	1	1	0	0	0	1	2	2	0	0	2	17	0	0
0	2	0	1	0	0	0	1	2	2	0	1	2	16.75	0	3
1	1	1	1	0	0	0	1	2	2	1	1	2	16.25	0	4
0	1	1	1	0	0	1	0	1	1	0	1	2	16	0	2
1	1	0	1	0	0	1	0	1	1	1	1	1	12.75	1	3
0	1	0	1	1	0	1	0	2	0	0	0	2	14.5	1	1
0	2	1	1	0	0	0	0	1	1	1	1	1	9.5	1	2
1	2	0	1	0	1	0	0	2	2	1	1	0	11.25	0	4
0	2	1	1	0	0	0	0	2	0	0	1	1	15.5	0	3
1	2	0	1	1	0	0	1	1	2	1	1	2	18.5	0	0
0	2	0	1	1	0	1	1	2	2	0	0	2	14.5	0	0
0	1	0	1	1	0	0	0	2	2	0	0	2	16.75	0	5
1	2	0	1	0	0	0	0	2	2	1	0	2	13.5	0	2
0	1	1	1	0	0	1	0	2	2	0	0	0	11.5	1	5
1	3	0	1	0	0	1	0	1	1	1	1	2	16	0	3
1	1	1	1	0	0	0	0	1	1	0	1	1	12	1	1
1	1	0	1	1	0	1	0	1	1	1	1	1	10	1	3
1	3	0	1	1	0	0	1	1	1	1	0	2	16.5	0	1
0	1	0	1	1	0	1	0	1	1	1	1	2	11	0	2
0	1	0	0	0	0	0	1	2	2	1	0	2	14	1	3
0	1	1	1	0	0	0	0	1	1	0	1	2	12.25	1	1
1	1	1	0	0	0	1	0	0	0	1	0	0	9	1	3
0	1	0	1	0	1	0	0	2	0	0	0	2	15.75	0	0
1	1	0	1	0	1	1	1	1	2	1	1	2	11.25	1	0
0	1	0	1	0	0	1	0	1	1	0	1	1	13	1	3
1	1	1	1	0	0	0	0	2	2	1	0	0	4.75	1	4
1	1	1	0	0	1	1	0	1	1	1	1	2	5	1	2
0	0	0	1	0	0	1	1	1	1	0	0	2	9.5	0	0
1	3	0	1	0	0	0	0	2	2	1	0	2	11	0	2
0	3	0	1	0	0	0	0	0	0	0	1	1	13.75	0	1
1	1	1	1	0	0	0	0	2	2	1	0	2	11	1	0
1	2	1	0	0	0	0	0	1	1	1	1	1	8.25	1	0
1	1	1	0	0	1	0	0	2	2	1	0	2	16.5	1	0
1	2	1	1	0	0	1	1	1	1	1	0	0	11.75	0	2
0	1	0	1	0	0	1	0	1	1	0	1	2	12.5	1	2
1	2	0	1	1	1	0	1	2	2	1	1	2	15.5	0	2
1	2	1	1	0	0	0	0	2	2	0	0	1	13.5	1	1
0	1	0	1	0	0	0	1	1	2	0	0	1	10	1	0
1	2	1	1	0	1	0	0	2	2	1	1	1	10.75	1	2
0	1	1	1	0	0	0	0	2	0	0	1	0	14	1	1
1	2	1	1	0	0	1	0	1	2	1	0	2	9.25	1	0
0	2	1	1	0	0	0	0	2	2	0	0	0	19.25	1	6
1	1	1	1	1	0	0	0	2	0	1	1	2	12.75	1	6
0	1	2	1	1	0	0	0	2	2	0	0	1	11.75	1	2
1	1	0	0	0	0	1	0	0	0	0	1	2	12.5	1	1
0	1	0	0	0	0	1	1	2	2	0	0	1	12.75	1	1
0	1	0	1	0	0	1	0	1	1	0	0	2	18.75	1	2
1	2	1	1	0	0	0	0	2	0	1	1	0	14.5	0	2
0	1	0	1	0	0	1	0	1	1	0	1	2	12.25	0	0
1	3	1	1	0	1	0	1	1	2	0	0	1	17.75	0	1
0	2	1	1	0	0	0	1	2	0	0	0	1	11.25	0	1
1	2	1	1	0	0	0	0	0	0	1	0	0	11	1	1
0	2	2	1	0	0	0	0	2	2	0	0	0	12.5	1	1
1	2	1	1	1	1	0	1	0	2	0	1	2	14.75	0	6
1	3	1	1	0	0	0	0	1	1	0	0	2	14	0	1
1	1	0	1	0	0	0	0	1	2	1	0	2	10.75	1	0
0	1	1	1	0	0	0	0	1	1	0	1	1	13.25	0	0
1	1	1	1	0	1	0	0	2	0	1	1	2	14	0	1
0	1	0	1	0	0	1	0	1	1	0	0	0	7.5	1	1
0	2	2	1	0	0	0	0	1	1	0	1	0	16.5	0	0
1	3	1	1	1	1	0	1	2	2	1	1	1	14	0	4
1	2	1	1	1	0	0	0	1	1	1	1	2	14.5	0	5
0	2	1	1	1	0	0	0	2	2	0	0	1	15.25	0	0
1	2	0	1	1	0	0	1	1	2	1	0	1	14.75	1	2
0	2	0	1	1	0	1	0	1	1	0	0	1	10.75	1	5
0	2	1	1	1	0	1	0	0	0	0	1	2	13	0	1
1	3	1	1	1	0	0	0	1	1	1	1	1	17	0	2
0	2	0	0	0	0	1	0	2	0	0	1	0	10.5	1	5
1	2	1	1	1	0	0	1	0	0	0	1	2	17.25	1	0
0	2	1	1	1	0	0	0	1	1	0	1	2	13.25	1	5
1	2	0	1	1	1	0	1	2	0	1	1	2	13.25	1	3
0	2	0	1	0	0	0	0	1	1	0	1	1	15.25	1	4
0	3	0	1	1	0	1	1	2	2	0	1	2	15.25	0	1
1	2	2	1	1	0	0	0	1	1	1	1	0	15.25	0	0
0	1	0	1	1	0	0	0	2	0	1	1	0	11.5	1	1
1	3	0	1	1	1	0	1	2	2	1	1	0	15.75	0	4
0	3	1	1	1	0	0	1	2	2	0	0	1	18	0	0
0	2	1	1	1	0	0	0	2	2	0	0	2	11	0	2
1	2	1	1	1	0	0	1	1	1	1	0	1	13.25	1	2
0	1	1	1	1	0	0	0	1	2	0	1	0	11	1	0
1	3	0	1	1	0	1	0	1	1	1	0	1	10.5	1	2
0	2	0	1	1	0	1	1	1	1	0	1	1	11.75	1	1
1	3	1	1	1	0	0	0	1	2	0	0	1	11	1	10
0	2	1	1	1	0	0	0	2	2	0	1	2	18.75	1	4
1	3	1	1	1	0	0	1	2	2	1	1	1	18	0	0
1	3	0	1	1	1	0	1	2	2	1	0	2	20.5	0	3
0	3	0	1	1	0	1	0	2	2	0	0	2	18.25	0	1
1	3	0	1	1	0	0	0	0	0	1	0	1	16	1	2
0	3	1	1	1	0	0	1	2	2	0	0	2	14.75	1	1
1	3	1	1	1	1	0	1	2	2	1	0	2	15.5	1	2
0	2	1	1	1	0	0	1	2	2	0	0	1	14.75	0	0
1	3	1	1	1	1	0	1	2	2	0	1	2	15	1	3
0	3	0	1	1	0	1	0	2	2	0	1	0	19.5	0	1
1	2	0	1	1	0	0	0	2	2	1	1	1	15.75	0	1
1	3	1	1	1	0	0	0	1	1	1	1	1	14.75	0	2
1	2	1	1	1	0	0	0	1	1	1	1	2	15.75	1	4
0	3	1	1	1	0	0	1	2	2	0	0	2	18.25	1	1
0	3	1	1	1	0	0	0	0	0	0	1	2	9.25	1	2
1	3	1	1	1	0	0	0	2	2	1	1	0	15	0	3
0	3	1	1	1	0	0	1	2	2	0	0	1	17	0	0
1	3	1	1	1	0	0	1	2	2	1	1	0	16.5	0	2
0	2	0	1	1	0	1	0	1	1	0	1	2	15	0	1
0	2	0	1	1	0	1	0	2	0	0	1	0	16.75	1	4
1	2	0	1	0	0	0	0	2	2	1	0	2	10.5	1	1
1	1	1	1	0	0	0	0	1	1	1	1	0	9.25	1	5
0	1	1	1	0	0	0	1	1	2	0	0	2	13.75	1	0
1	2	1	1	0	0	0	1	1	2	1	1	2	8	0	2
0	1	0	1	0	0	1	0	2	0	0	1	2	12.75	0	3
1	3	0	1	0	0	1	1	2	2	1	1	2	16.25	0	3
0	1	0	1	0	0	0	1	1	1	0	0	2	17.5	0	0
1	2	0	1	0	0	1	1	2	0	1	0	2	17.25	0	0
0	2	1	1	0	0	0	1	2	2	0	0	2	15	0	0
1	2	0	1	0	0	1	0	1	2	1	1	2	3	1	4
0	1	1	1	0	0	1	1	0	0	0	1	0	13.25	1	5
1	1	0	1	0	0	1	1	1	1	1	1	0	11.5	1	4
0	1	0	1	0	0	0	1	2	2	0	0	1	16.75	1	3
1	3	1	1	0	1	0	0	1	2	0	1	2	9	1	2
0	2	1	1	0	0	0	1	1	2	0	0	2	15	1	1
0	1	2	1	0	0	1	0	2	2	0	1	1	9.25	1	2
1	2	0	1	0	1	0	1	2	2	1	0	2	11	1	0
0	2	1	1	0	0	1	0	2	2	0	1	2	10.5	0	1
1	1	0	1	0	0	0	1	2	0	1	1	1	18.25	0	0
0	1	0	1	0	0	0	1	2	2	0	0	2	13.75	0	0
1	3	1	0	0	0	0	1	0	2	1	0	2	9.75	1	0
1	3	0	1	0	0	0	1	1	1	1	0	2	12	1	1
1	3	1	1	0	1	0	1	2	2	1	0	1	18.5	0	1
1	2	0	1	0	0	0	1	1	1	1	0	2	15.25	1	3
0	2	0	1	1	0	0	0	2	2	0	1	1	17.5	1	3
1	3	1	0	1	0	0	0	1	2	1	0	2	13.75	1	4
1	2	1	0	0	0	0	0	2	2	0	1	2	15.75	1	0
1	3	0	1	0	0	0	0	2	2	1	0	1	14.5	0	1
0	3	0	1	0	0	0	0	2	2	0	0	1	11.5	0	1
0	2	1	1	0	0	1	1	1	2	0	0	0	11.75	0	0
1	2	1	1	0	0	0	0	2	2	1	0	0	15.25	0	0
0	2	1	1	0	0	0	1	1	2	0	0	0	15.5	0	0
1	2	0	1	0	1	0	0	2	2	1	1	2	17	1	2
1	1	1	1	0	0	0	0	1	1	1	0	0	10.25	1	3
1	2	1	1	0	0	0	0	1	2	1	0	2	17.25	1	1
1	2	1	0	1	1	1	1	1	1	1	0	1	13.25	0	1
1	1	1	1	1	0	1	0	1	1	1	1	0	11.75	0	1
0	1	0	1	0	0	0	0	1	2	0	1	2	8.75	0	2
1	1	2	1	0	0	0	1	2	2	1	0	2	15	0	0
1	2	0	1	0	0	0	1	2	2	1	0	0	16.25	1	2
0	3	1	1	0	0	0	1	2	2	0	0	0	9.25	1	0
1	3	0	1	0	1	0	1	2	2	1	0	1	9.5	0	0
0	2	1	1	0	0	1	1	2	2	0	0	0	13.25	0	0
1	3	0	0	0	0	1	1	2	2	1	0	2	10.25	1	0
1	1	0	1	0	0	1	0	2	0	1	1	1	13.5	1	3
1	2	0	1	0	0	1	0	1	1	1	1	2	11.75	0	2
0	1	1	1	0	0	0	1	1	2	0	0	2	14.75	0	0
1	1	1	0	0	1	0	1	2	2	1	0	2	13.5	1	0
1	1	0	1	0	0	1	0	1	1	1	1	2	8.25	1	4
1	1	1	1	0	0	0	1	1	2	1	0	1	11.5	0	0
0	0	1	1	0	0	0	0	1	2	0	1	2	11.25	1	1
1	3	1	1	1	0	0	1	2	2	0	0	1	12.75	0	1
1	2	1	1	0	0	1	1	0	2	1	1	2	16	1	1
1	3	2	1	0	0	1	0	1	1	1	1	2	14.25	1	1
0	3	1	1	0	0	0	0	1	1	0	1	2	16.75	0	2
0	1	0	0	0	0	1	0	0	0	0	1	2	6.75	1	5
1	1	0	1	0	0	1	0	2	0	1	1	1	13	0	1
1	1	2	1	0	1	0	1	1	1	1	0	1	11.25	0	1
1	1	1	1	0	0	1	0	1	1	1	1	0	12.5	1	4
1	1	1	1	0	0	0	0	0	0	1	1	2	6.25	1	5
1	3	1	1	0	0	0	0	0	0	1	1	1	16.25	1	6
0	2	1	1	0	0	0	0	1	1	0	1	2	9.25	1	3
1	3	1	0	0	0	1	1	2	0	1	0	0	12.75	0	1
1	3	1	0	0	0	0	1	1	1	0	0	2	16.5	1	2
1	2	1	1	0	0	0	0	0	0	1	1	1	16	1	6
1	2	1	1	0	0	0	1	0	0	1	0	1	7.75	1	1
1	2	2	1	0	0	0	0	1	1	1	1	1	12.25	1	4
1	3	0	1	1	0	1	0	0	0	1	1	2	16.25	1	1
0	1	1	1	1	0	1	0	2	0	0	1	2	17.5	0	1
1	3	1	1	1	0	0	1	1	2	1	0	2	15	1	1
0	2	0	1	1	0	0	0	2	0	0	1	2	16	1	2
0	3	0	1	1	0	0	0	2	2	0	0	1	16	0	1
1	2	0	1	1	0	0	0	2	2	1	0	1	13.5	1	2
0	2	1	1	1	0	0	1	2	2	0	1	2	18.75	0	1
1	3	0	1	1	0	0	1	2	0	1	1	2	14.5	0	0
1	1	0	1	1	0	0	0	0	0	1	1	2	16	0	1
1	2	0	1	1	0	0	0	2	0	1	0	2	14.5	1	4
0	3	0	1	1	0	0	0	1	1	0	1	2	13	0	6
1	3	0	1	1	0	0	0	2	2	1	0	0	10.25	0	2
0	3	0	1	1	0	0	1	2	2	0	1	1	10.75	0	1
0	2	1	1	1	0	0	1	2	2	0	0	2	15.5	0	1
1	2	1	1	1	1	0	1	2	0	1	0	2	18.25	0	2
1	2	0	1	1	0	1	1	1	2	1	1	1	14.25	1	9
1	2	0	1	1	1	1	0	2	0	1	1	2	14.75	0	8
0	3	2	1	1	0	1	0	1	1	0	1	0	15.25	0	0
1	2	1	1	1	1	0	1	1	1	1	0	1	14.25	0	0
1	3	1	1	1	0	1	0	0	0	1	0	0	13	1	2
0	0	1	1	1	0	0	0	1	1	0	1	2	11.5	1	5
1	1	1	1	0	0	1	0	2	2	1	1	1	16.25	0	5
1	1	1	1	0	0	0	1	2	2	1	0	2	4	0	2
0	2	0	1	0	0	1	0	1	1	0	0	2	12.5	0	1
1	1	0	0	0	0	1	0	1	1	1	1	2	14.75	0	3
1	2	0	1	0	1	0	1	2	2	0	0	0	14	0	0
1	2	0	1	0	1	0	0	2	0	1	1	2	12	1	0
0	1	1	0	0	0	0	1	1	2	0	0	0	5.25	1	1
1	0	0	1	0	0	0	1	1	1	1	1	0	4.25	1	2
1	1	1	1	0	0	1	0	1	2	1	0	0	15.5	1	4
1	1	1	0	0	1	0	0	2	0	1	0	1	12	1	0
0	2	0	0	0	0	1	0	1	1	0	1	1	6	0	3
1	1	1	1	0	0	1	0	0	0	1	1	2	7.75	1	1
1	1	0	1	0	1	1	0	1	2	1	0	2	4.75	1	1
1	1	0	1	0	0	1	0	0	0	1	1	1	11	1	6
1	2	0	1	0	1	0	0	0	2	1	1	2	11.25	1	0
1	2	0	1	0	0	1	0	2	2	1	1	2	18	0	4
0	1	2	0	0	0	1	0	1	1	0	1	1	11.5	0	1
1	1	0	1	1	1	0	0	2	2	1	1	1	16	1	6
0	1	0	1	1	0	0	0	1	1	0	0	2	15.5	1	4
0	1	0	1	0	0	1	0	1	1	0	1	2	11.75	0	1
1	2	0	1	0	0	0	1	1	1	1	0	2	16.25	0	0
0	2	1	1	0	0	0	1	1	2	0	0	2	15.25	0	0
1	2	0	1	0	0	1	1	1	1	1	1	2	12.25	0	0
0	1	0	1	0	0	0	1	1	1	0	0	1	17.5	0	2
1	2	1	0	0	0	0	0	1	1	1	1	1	13.5	1	2
1	3	0	1	0	0	0	0	0	2	1	0	0	16.25	0	1
1	1	0	1	0	0	0	0	1	1	1	0	1	12.25	1	2
0	1	2	1	0	0	0	0	1	2	0	1	2	9.25	1	3
0	1	1	1	0	0	0	0	1	2	0	0	2	14.5	0	2
1	1	1	1	0	1	0	1	1	1	1	0	2	7.75	0	0
0	1	0	0	0	0	1	0	1	2	0	1	1	12	1	1
0	0	0	1	0	0	0	0	1	1	0	0	1	11.5	0	1
0	1	0	1	0	0	1	0	1	1	1	1	1	10	1	3
1	2	1	1	0	0	0	1	1	1	1	0	2	15	1	0
1	2	0	1	0	1	1	0	1	1	1	1	1	15.75	0	0
0	2	0	1	0	0	1	1	2	2	0	0	2	17.25	0	0
1	2	1	1	0	0	0	0	0	2	1	1	2	14	0	1
0	2	2	1	0	0	0	1	1	1	0	0	2	13.5	0	0
1	1	0	1	0	0	1	0	1	1	1	0	0	16.5	1	2
0	1	0	1	0	0	1	1	0	0	0	1	0	3.75	1	3
1	1	0	1	0	0	1	1	1	1	1	1	0	13.75	1	2
1	2	0	1	0	0	0	1	2	2	1	0	2	14.5	0	3
0	1	1	1	0	0	0	0	0	0	0	0	1	13.75	0	2
1	1	1	1	0	0	1	0	1	1	1	0	1	13.5	1	5
0	1	1	1	0	0	1	0	2	0	0	1	2	10.5	1	1
1	1	0	1	0	0	0	1	2	2	1	0	1	17.75	1	2
0	1	0	1	0	0	1	1	2	2	0	1	2	15.5	1	4
1	1	0	1	0	0	0	0	1	1	1	1	2	15.5	0	1
0	2	1	1	0	0	0	0	1	1	0	1	2	16.5	0	1
1	2	1	1	0	0	0	1	2	0	1	0	1	9.75	0	0
1	1	1	1	0	1	0	0	2	2	1	1	2	16.25	0	1
1	3	1	1	0	1	0	1	1	1	1	0	1	16	0	2
0	3	1	1	0	0	0	1	2	2	0	0	2	18.5	0	0
1	1	0	1	0	0	1	0	1	1	1	0	1	8.5	0	3
1	1	0	0	1	0	0	1	2	2	1	1	0	14.5	0	0
1	2	1	1	0	1	0	1	1	1	1	0	0	16	0	3
0	1	0	1	0	0	1	0	1	1	0	1	0	11.25	0	0
1	1	1	1	0	0	0	1	1	2	1	1	0	13.5	0	1
0	1	0	1	0	0	0	0	1	2	0	1	0	16.5	0	3
1	2	2	0	0	1	0	1	1	1	1	0	2	13.5	0	4
0	1	1	1	0	0	1	1	1	2	0	1	1	7	0	3
0	1	1	1	0	0	1	0	2	0	0	1	1	18.75	1	3
0	2	0	0	0	0	1	0	1	1	0	1	1	11.75	1	7
1	1	1	1	0	0	1	0	2	0	1	1	1	13.5	1	4
0	1	1	0	0	0	1	0	2	2	0	1	2	13	1	2
1	2	1	1	0	1	0	1	2	2	1	0	2	6	0	0
1	2	0	1	0	0	1	1	0	0	1	1	1	13	1	7
0	1	1	1	0	0	1	0	1	1	0	1	1	12.25	0	4
0	1	0	0	0	0	1	0	1	1	1	1	1	12.75	1	4
1	1	0	1	0	0	1	0	2	2	1	1	2	11	0	1
0	2	1	1	0	0	0	1	2	2	0	0	2	19.5	0	2
1	1	0	1	0	1	0	1	2	2	1	0	2	19.25	0	1
1	2	0	1	0	1	1	0	2	2	1	1	2	14.75	0	1
0	1	1	1	0	0	1	0	1	1	0	0	2	16	0	0
1	2	0	1	0	1	1	0	0	0	1	0	2	17	1	4
0	2	0	1	1	0	1	1	1	1	1	1	0	12.25	1	1
1	3	0	1	0	1	0	0	1	1	1	1	2	9.75	0	0
1	2	1	0	0	0	1	0	1	2	1	0	0	15.5	1	1
1	1	1	1	0	0	1	0	1	1	0	1	2	11	1	2
1	1	0	1	0	0	0	0	2	0	1	1	2	14	0	2
0	2	0	0	0	0	1	0	0	0	1	1	2	15.25	1	5
1	1	0	1	0	1	0	1	2	0	1	0	2	12.75	0	0
0	1	0	1	1	0	0	0	1	1	0	0	0	11.5	0	0
0	2	0	0	0	0	0	0	1	1	0	1	2	17.5	0	0
0	1	1	1	0	0	0	0	1	1	0	1	1	15.75	0	2
1	1	1	1	0	0	0	0	1	2	1	0	2	15.5	0	1
0	1	0	1	0	0	1	0	1	2	0	1	2	11.5	0	5
1	1	0	1	0	0	1	0	1	1	1	1	2	12.75	1	2
0	2	1	1	0	0	1	1	1	1	0	0	2	12	0	0
1	3	2	1	0	1	1	1	1	2	0	0	2	13.25	0	1
0	2	0	1	0	0	0	0	2	0	0	0	2	14.75	0	3
1	1	1	1	1	1	1	1	1	1	1	0	2	15.25	0	0
0	3	0	1	1	0	1	1	1	1	0	0	2	15.25	0	0
0	2	0	1	0	0	0	1	2	2	0	0	2	10.5	1	0
0	3	1	1	1	0	1	1	1	2	0	0	1	15.75	0	0
1	2	1	1	0	1	0	0	2	2	1	0	1	9.75	1	1
0	1	1	1	0	0	1	0	2	2	0	0	0	13.5	1	5
1	2	0	1	0	0	0	1	2	2	1	0	2	10.5	0	0
0	1	1	1	0	0	0	1	2	2	0	0	2	9.5	0	0
1	3	0	1	0	0	0	0	2	0	1	1	0	15.5	0	3
0	1	0	0	0	0	1	1	0	0	1	1	0	5.5	1	2
0	1	1	1	0	0	1	0	2	2	0	0	1	11.5	0	3
1	1	1	1	0	0	0	0	0	0	1	0	1	13.75	0	2
0	1	2	1	0	0	0	1	1	1	0	0	2	16.75	0	0
1	2	1	1	1	1	0	1	1	2	1	0	2	15.5	0	0
1	2	0	1	0	0	1	0	2	2	1	0	0	15.5	1	2
0	2	2	1	0	0	1	0	1	1	1	0	0	12.75	1	1
0	1	1	1	0	0	0	0	2	2	0	1	2	11.75	0	1
1	1	1	1	0	0	1	0	1	1	1	1	1	12.5	0	1
1	1	0	1	0	1	0	0	2	0	1	0	2	13.75	0	2
0	2	1	1	0	0	0	0	2	2	0	0	2	16	0	4
0	2	2	1	0	0	1	1	2	0	1	0	1	11.75	0	0
1	1	2	1	0	0	1	0	1	1	1	1	2	8.5	0	2
1	1	1	1	0	0	0	1	1	1	1	0	2	13	0	2
0	2	1	1	0	0	1	0	1	1	0	1	2	16.5	0	1
1	2	0	1	0	1	0	0	2	0	1	1	2	16	0	4
1	1	1	1	0	0	0	0	1	1	1	0	0	12.5	0	3
0	1	0	1	0	0	1	0	0	0	0	1	2	12.5	0	1
1	2	1	1	0	0	0	0	1	1	1	0	0	18.25	0	2
0	2	0	1	0	0	0	0	1	1	0	1	2	14.25	0	3
1	1	1	1	1	1	1	0	2	2	1	1	1	12.5	1	3
0	1	0	1	1	0	1	0	2	0	0	1	2	15.75	1	4
0	3	0	0	1	0	0	1	2	2	0	0	2	15.5	0	2
1	2	1	1	1	1	0	0	1	1	1	1	1	12.75	1	0
0	3	1	1	1	0	0	0	2	0	0	1	1	18.25	1	4
1	3	1	1	1	1	0	0	2	2	1	1	2	17.25	0	1
0	3	1	1	1	0	0	0	2	0	0	0	2	13.75	0	3
1	3	1	1	1	0	0	1	2	0	1	0	2	13.75	1	2
0	3	0	1	1	1	0	0	0	2	1	1	2	7.25	1	3
0	1	0	1	1	0	0	0	2	2	0	1	1	15.5	1	5
1	3	1	1	1	0	1	0	2	0	1	1	2	16.5	1	3
1	3	1	1	1	1	0	1	2	0	1	0	0	14.75	1	1
0	2	0	1	1	0	0	1	2	2	0	1	0	10.5	0	0
0	3	0	1	1	0	0	1	2	2	0	1	2	13	1	1
0	2	1	1	1	0	0	0	0	2	0	1	2	18	1	5
1	2	1	1	1	1	0	0	2	2	0	0	2	13.75	1	1
0	2	0	0	1	0	1	0	2	0	0	1	1	9.25	1	4
0	2	1	1	1	0	0	0	1	1	0	1	2	13.5	1	0
1	3	1	0	1	1	1	1	2	0	0	0	2	15	0	0
0	2	0	1	1	0	0	0	2	2	0	0	2	13.25	1	3
1	2	1	1	1	0	0	0	1	2	1	1	2	14.25	1	4
1	2	0	1	1	1	0	0	2	2	1	1	2	11.5	1	2
0	1	1	1	1	0	0	0	1	2	0	1	1	11	1	0
0	2	1	1	1	0	0	0	1	2	0	0	2	15.5	1	3
0	3	0	1	1	1	0	1	0	0	0	1	1	19	1	0
1	3	0	1	1	1	0	1	2	2	1	0	1	15.25	0	0
0	3	0	1	1	0	0	0	2	0	0	1	2	16.5	0	0
1	2	0	1	1	0	1	0	0	0	0	0	2	13	1	1
0	3	1	1	1	0	0	0	2	2	0	0	1	18	0	0
1	2	1	1	1	0	0	1	1	1	0	0	0	15	1	0
0	3	0	1	1	0	0	0	1	1	0	1	1	16.25	1	1
1	3	1	1	1	1	0	0	0	0	1	1	1	15.25	1	5
0	3	0	1	1	0	1	0	2	2	0	1	0	18.25	1	6
1	3	0	1	1	1	0	1	1	2	0	0	2	18.25	0	1
0	3	1	1	1	0	1	1	2	0	0	1	1	19	0	0
1	2	0	1	1	0	0	0	2	2	1	1	2	18	1	2
0	3	1	1	1	0	0	0	2	2	0	1	2	18.25	0	0
0	3	0	0	1	0	0	0	1	2	0	1	1	17	1	2
1	3	1	1	1	1	0	1	1	2	1	0	2	15.5	0	2
1	3	1	1	1	1	0	1	2	2	0	0	2	15.5	0	2
0	2	1	1	1	1	0	1	2	2	0	0	2	17.5	0	1
0	3	0	1	1	0	0	0	2	2	0	1	1	16.5	1	2
1	3	1	1	1	0	0	1	2	2	1	0	2	13.75	0	0
1	1	1	1	1	0	0	0	2	2	0	1	1	19.25	1	2
0	3	0	1	1	0	0	0	1	1	0	1	1	18	1	6
1	1	0	1	0	1	1	0	1	1	0	1	2	8.5	1	4
0	1	0	1	0	0	0	0	1	1	0	1	2	15.75	1	3
1	2	0	1	0	0	0	0	1	1	1	1	2	8	1	2
1	2	0	1	0	0	0	0	2	2	1	1	2	14.5	0	1
0	1	0	1	0	1	1	1	1	1	0	1	2	18.25	0	1
0	1	0	0	0	0	1	0	1	1	0	1	0	13.25	0	3
1	1	0	1	0	0	0	0	1	1	1	1	2	10.75	1	2
1	3	0	1	0	1	1	0	2	2	1	1	2	11.5	0	3
0	1	0	1	0	0	1	1	1	1	1	1	2	15	0	5
1	2	0	1	0	0	0	0	1	1	1	0	2	10.5	1	2
1	1	2	0	0	0	0	0	1	2	0	1	0	12	1	0
1	1	0	1	0	1	1	0	1	1	1	1	2	15	0	3
0	0	0	1	0	0	1	0	1	2	1	1	2	9.75	0	4
1	1	0	1	0	0	1	1	2	2	1	1	2	15	1	2
1	2	2	1	0	0	1	1	2	2	1	1	1	6	1	3
0	1	1	1	0	0	0	1	2	2	0	0	2	11.5	1	1
1	0	2	1	0	0	1	0	1	1	0	1	2	6.25	1	3
1	3	1	1	1	1	0	0	2	2	1	1	2	16.5	0	2
0	1	1	1	1	0	0	0	0	2	0	0	2	15	0	4
0	2	1	1	0	0	0	0	1	2	0	1	0	13	0	1
1	1	2	1	0	0	0	0	1	2	1	0	1	10.5	0	0
1	3	2	1	0	1	0	1	2	2	0	0	0	15	1	0
0	1	0	1	0	1	0	1	2	0	0	0	0	13.5	0	2
0	1	1	1	0	0	0	1	2	2	0	0	2	18.75	0	0
1	2	0	1	0	1	0	0	2	2	1	0	2	17.5	0	1
1	2	1	1	0	1	0	1	1	2	1	0	2	11.5	0	0
0	2	1	1	0	0	1	0	2	0	0	1	0	8	0	2
0	0	1	1	0	0	0	0	2	2	0	0	2	2	1	2
0	1	0	1	1	0	1	0	2	2	0	0	1	12	0	1
1	2	0	1	1	1	1	0	1	2	0	1	2	11.75	0	5
1	1	1	1	0	0	0	1	2	0	1	0	2	9	0	2
0	3	0	1	0	0	0	0	0	0	0	0	0	6.75	1	5
1	2	1	1	0	0	0	0	0	0	1	1	0	12.25	1	0
1	1	0	1	0	0	1	0	2	0	1	1	2	8.75	0	8
0	1	0	1	0	1	1	0	2	0	1	1	2	10.5	0	3
1	2	1	1	0	0	0	1	1	1	1	0	0	7.75	1	0
1	3	0	1	0	0	1	1	1	2	0	1	1	15.75	1	8
1	2	1	1	0	1	0	0	1	1	0	1	1	15.75	0	1
0	1	0	1	0	1	0	0	1	2	0	1	2	11.25	1	3
1	2	0	1	0	1	0	0	1	2	1	0	1	17.25	1	2
1	3	0	1	1	1	1	1	2	2	0	1	2	16	0	2
0	3	1	1	1	0	0	1	2	2	0	0	1	16.5	0	0
1	3	1	1	0	1	0	0	2	2	1	0	2	15.5	0	2
0	3	0	1	0	0	0	0	1	2	0	0	1	18.5	0	0
1	3	1	1	0	0	0	1	1	2	0	1	1	14.75	1	1
0	3	1	1	0	0	0	0	1	1	0	1	2	7.5	1	4
1	2	1	1	0	0	0	0	2	2	1	1	2	9.5	1	2
0	1	0	1	0	0	0	1	2	2	0	1	2	14	1	1
0	1	0	0	1	0	1	1	1	1	0	1	1	12.75	0	5
1	2	0	1	0	0	0	0	1	1	1	1	2	15.5	1	3
1	2	1	1	0	1	0	0	1	1	1	0	2	18	0	1
0	3	1	1	0	0	0	1	2	2	0	1	2	19.25	0	2
1	1	0	1	0	1	1	0	1	1	1	1	2	8.75	0	0
0	1	0	1	0	0	1	0	1	1	0	1	2	10	0	2
1	1	0	1	0	1	0	1	2	2	1	1	1	17.25	0	0
0	2	0	1	0	0	0	0	2	0	0	1	2	13.5	0	3
1	3	0	1	0	0	0	0	1	1	0	1	2	12.5	1	2
0	2	0	1	0	0	0	0	1	1	0	1	2	12	0	2
1	1	1	1	0	0	0	0	1	1	1	0	2	9.5	0	2
0	2	0	1	0	0	0	0	2	2	0	0	2	10.5	0	1
1	3	1	1	0	1	0	1	2	2	1	1	1	14.25	1	2
0	1	1	1	0	0	0	1	1	1	0	0	0	11.25	1	2
1	1	1	1	0	1	0	0	1	1	1	1	2	17	1	3
1	1	0	1	0	1	1	1	1	1	1	1	2	12.25	0	4
0	1	0	0	0	1	1	0	1	2	0	1	2	12.5	0	2
0	1	1	1	0	1	0	1	1	2	0	1	2	14.5	1	2
1	2	2	1	0	0	0	1	2	2	0	1	2	16.5	0	1
0	2	0	1	0	0	0	1	2	2	0	1	2	17	0	1
0	1	0	1	0	0	1	1	0	0	0	1	0	6.25	1	8
0	2	2	1	0	0	0	0	1	2	0	1	2	10.75	1	1
1	1	1	1	0	1	1	0	1	2	1	1	2	14.75	1	0
0	2	0	1	0	0	0	1	2	0	0	1	1	11.5	1	3
1	1	0	1	0	0	0	1	1	1	0	0	2	15.75	1	2
1	2	0	1	0	1	0	1	2	2	0	0	2	11	0	0
1	3	0	1	1	1	1	0	1	1	1	1	0	13.75	1	4
1	3	0	1	1	1	0	1	2	2	0	1	2	19.25	0	4
0	2	2	1	1	0	1	0	1	1	0	1	2	18.75	0	4
1	2	0	1	1	1	0	0	2	2	0	0	1	16.5	1	1
0	2	0	1	1	0	1	0	1	2	0	0	1	18	1	0
1	3	1	1	1	0	0	1	2	2	1	0	2	17.25	1	4
0	3	0	1	1	0	0	1	1	1	0	0	2	19	1	2
1	1	1	1	0	0	0	1	2	2	0	0	2	16.5	0	1
1	2	0	1	0	1	1	0	2	2	1	0	2	13	0	0
0	3	1	1	1	0	0	1	1	1	0	1	2	17.25	0	0
1	3	1	1	1	1	0	0	2	2	1	1	2	12.75	0	3
0	3	1	1	1	1	0	1	2	2	0	0	2	16.75	0	1
1	3	0	1	1	0	0	0	1	1	1	1	2	11.5	1	6
1	2	0	1	1	1	0	1	2	2	0	0	2	17.5	0	3
0	2	1	1	1	0	0	1	0	2	0	0	1	16.25	0	0
0	3	1	1	1	0	0	1	2	2	0	0	2	14.25	0	1
0	2	0	1	1	0	0	1	2	2	0	1	2	16.75	0	1
0	1	0	1	1	1	1	1	1	1	0	1	2	15.25	1	7
0	1	0	1	0	0	1	1	1	1	0	0	0	13.25	0	2
1	3	0	1	1	0	0	0	2	0	1	1	1	13.25	0	2
0	2	2	1	1	0	0	1	1	1	0	1	1	16	0	5
1	1	1	1	0	0	0	1	1	1	1	1	1	6.25	1	3
0	0	0	1	0	0	0	0	1	1	0	1	2	14.75	1	3
0	1	1	1	1	0	0	0	1	1	0	1	0	8.25	1	3
1	2	0	1	0	1	0	0	2	2	1	1	0	14.75	1	3
1	1	1	1	1	1	0	0	1	1	0	1	2	14.75	0	5
1	3	1	1	0	1	0	1	2	2	0	0	2	16.75	0	1
1	3	0	1	0	0	0	1	2	2	1	0	2	15	0	2
1	3	0	1	0	0	0	0	1	2	1	1	2	13.5	1	5
0	3	0	1	0	0	0	0	2	0	0	1	2	13.75	1	5
0	1	0	1	1	0	1	0	1	2	0	1	1	13.75	0	0
1	3	1	1	0	1	0	0	2	2	0	0	1	15	0	3
0	1	1	0	0	0	0	1	0	0	0	1	0	12.75	1	7
0	3	1	1	0	1	0	1	2	2	0	1	2	20.25	0	5
0	3	0	0	1	1	0	1	2	0	0	1	2	15	0	5
1	1	0	1	0	1	1	0	0	0	1	1	2	14.5	1	2
0	0	0	1	0	0	1	0	0	0	0	1	2	13.75	1	6
1	2	1	1	1	0	0	0	2	2	1	0	2	14.5	0	5
0	3	0	1	1	0	0	0	1	2	0	0	2	14.5	1	4
1	3	0	1	1	1	1	0	2	2	1	0	2	16	0	5
0	2	0	1	1	1	1	0	1	1	1	1	1	16.25	1	5
1	3	0	1	1	1	0	0	1	1	1	1	2	17	1	5
0	1	1	1	1	0	0	1	1	1	0	1	1	11.75	1	8
0	1	0	0	1	0	0	0	2	2	0	1	0	8	1	3
1	2	0	1	1	1	1	0	0	0	1	1	1	9.25	1	5
0	2	0	1	1	0	0	1	1	1	0	1	2	13.5	1	6
0	1	1	0	1	0	0	1	1	1	0	0	1	18	1	0
1	1	1	1	1	1	0	1	1	1	1	1	1	14.25	0	2
0	1	0	1	1	0	1	0	1	1	1	1	2	11	0	8
1	2	0	1	1	0	0	1	2	2	1	0	2	13.75	0	1
0	3	0	1	1	0	1	1	1	1	0	1	1	17	0	10
1	2	0	1	1	0	1	0	1	1	1	0	1	13.5	0	3
0	2	0	1	1	0	0	0	1	1	0	1	1	13	1	1
1	3	0	1	1	1	0	1	1	1	1	1	2	16.5	0	2
0	2	0	1	1	1	0	1	2	2	0	1	2	17	0	1
0	0	1	1	0	0	0	0	2	2	0	1	1	4.25	1	4
1	3	1	1	1	1	0	1	2	2	1	0	1	15.25	0	2
0	3	0	1	1	0	0	0	2	2	0	1	1	16.25	0	6
1	3	1	1	1	1	0	0	2	2	0	0	1	18.25	1	5
0	2	0	1	1	0	0	1	1	2	0	1	1	12.5	0	2
0	2	1	0	1	0	0	1	2	2	0	0	2	9.25	1	1
1	1	2	1	1	0	0	0	1	2	1	0	2	17.25	1	2
0	1	0	1	1	0	0	0	2	2	0	1	2	20.5	1	4
1	2	0	1	0	1	1	1	0	0	1	1	2	16.75	1	1
0	1	1	1	1	0	1	0	2	0	0	0	2	14.5	0	1
1	1	0	1	1	0	0	1	1	2	1	0	0	6.5	1	10
1	2	1	1	0	0	0	1	1	1	0	0	0	15.25	0	3
0	3	0	1	0	0	0	0	0	0	0	1	2	15.5	0	3
1	1	1	1	1	0	0	1	2	2	1	1	2	18	0	3
0	1	1	1	1	0	0	0	2	2	1	1	2	14.25	0	1
1	3	1	1	1	1	0	0	2	2	1	0	2	15.5	1	2
0	3	1	1	1	0	0	0	2	2	1	1	2	12	1	2
1	3	1	1	1	0	0	0	2	0	0	1	1	15.25	1	2
1	0	1	1	0	0	0	0	1	1	1	0	0	6	1	2
0	1	1	1	0	0	0	0	0	0	1	1	2	15.25	1	2
1	1	0	1	0	0	1	0	1	1	1	1	2	4.75	1	6
0	1	0	0	1	0	1	0	1	1	0	1	2	17	0	3
1	1	2	0	0	0	0	1	2	2	0	0	2	4.25	1	0
1	1	0	1	0	1	0	0	1	1	1	1	2	11	1	5
1	3	0	1	1	0	1	0	1	1	1	1	1	15.25	0	3
1	1	0	1	0	1	1	0	1	2	1	1	0	15.25	1	3
1	1	0	1	0	0	0	0	2	2	1	0	2	14.25	0	1
0	1	0	1	0	0	1	0	1	1	0	1	0	10.5	0	5
1	1	2	1	0	0	0	1	0	0	0	0	2	7.5	1	1
0	1	0	1	0	0	1	0	0	0	0	1	0	16.25	1	6
1	1	1	1	0	1	1	0	1	1	1	1	2	13.5	1	4
0	1	0	1	0	0	1	0	1	1	1	1	2	13.5	1	5
1	1	0	1	0	0	0	0	1	1	0	1	2	13.75	0	3
0	1	0	1	0	0	1	0	1	2	1	1	1	9.25	1	3
1	3	0	1	1	1	1	1	1	1	1	1	2	14.75	1	6
0	1	1	1	1	0	1	0	2	2	1	1	2	13	1	5
1	1	0	1	0	0	0	1	2	0	0	0	1	13.5	1	0
0	1	0	1	0	0	1	0	2	0	1	0	1	15	1	3
1	1	1	1	0	1	0	1	1	1	1	0	1	10.5	0	2
0	3	0	1	1	0	0	0	1	1	1	1	2	19	0	3
1	1	1	0	0	0	0	0	1	1	1	0	2	10	1	3
0	2	1	1	0	0	0	1	2	0	0	1	0	15.75	0	1
1	1	1	1	0	1	0	1	1	1	1	0	0	14	1	3
0	1	0	1	0	0	0	0	1	1	0	1	2	18.5	1	1
0	1	0	1	0	0	1	0	1	1	0	1	2	16.25	0	2
1	1	0	1	0	1	0	0	1	1	1	1	2	16.75	0	6
1	2	0	1	1	1	0	1	1	2	1	0	2	16	1	4
0	3	0	1	1	0	0	0	1	2	0	1	2	18.75	1	2
0	2	0	1	0	0	1	0	0	0	0	1	1	18.5	0	6
0	1	0	1	0	1	1	0	1	1	0	0	1	10.75	1	2
1	1	0	1	0	1	0	0	1	1	1	1	1	15.25	1	5
1	3	0	1	1	0	0	0	1	1	0	1	2	17	1	6
1	2	2	1	0	1	0	0	1	1	1	1	1	13.25	0	1
0	1	0	1	0	0	1	0	1	2	0	1	2	12	0	5
1	2	1	1	0	1	0	1	1	1	1	1	2	15.25	1	1
0	1	0	1	0	0	1	1	1	1	0	1	2	11.5	0	2
1	3	2	1	0	1	1	0	1	2	1	0	1	11.5	0	1
0	1	0	1	0	0	1	0	1	1	0	1	2	15	0	6
1	1	0	1	1	0	1	1	1	1	0	1	2	14.75	1	5
1	1	1	1	0	1	1	0	1	1	1	1	2	14.5	0	1
0	2	0	1	0	0	1	0	1	2	0	1	2	16.5	0	5
0	1	0	1	0	0	1	0	1	1	1	1	1	14	0	4
1	1	2	1	1	1	0	0	1	1	1	0	2	13	0	3
0	2	0	0	0	0	1	1	0	2	0	1	1	14.5	1	3
1	1	1	1	1	1	0	0	1	1	1	0	1	13.25	0	0
1	1	1	1	0	1	0	0	2	0	1	1	0	15	0	2
0	1	0	1	1	0	1	0	1	1	0	1	0	15	0	2
1	2	1	1	1	0	0	1	1	1	1	1	2	12.75	0	4
0	1	0	1	1	0	1	0	1	1	0	1	2	18.25	0	2
1	3	0	1	0	1	1	1	2	0	1	1	1	16.75	0	6
1	1	0	0	0	0	1	1	0	0	0	1	2	8.25	1	13
0	0	0	1	0	0	0	0	2	0	0	1	2	10.25	1	5
1	1	1	1	0	0	0	0	0	0	1	0	1	11.75	1	1
0	1	0	1	0	0	0	0	2	0	0	1	2	17.5	1	3
1	3	0	1	0	0	0	0	1	1	1	1	1	13	0	2
1	1	0	1	0	1	1	1	2	2	1	0	2	8.25	1	4
0	1	0	1	0	0	0	0	2	2	0	0	2	11	0	0
1	2	0	1	0	1	0	0	1	1	1	0	2	9.25	0	1
0	2	0	1	0	0	0	1	2	2	0	0	2	16.75	0	1
1	1	1	1	0	0	1	0	1	1	1	1	2	9.75	0	7
0	1	0	1	0	0	0	0	1	1	0	1	2	9.5	0	2
1	1	0	1	0	0	1	0	1	1	0	1	0	15.25	1	8
0	0	0	1	0	0	0	0	1	1	1	1	2	9.25	1	2
0	1	2	0	1	0	0	0	1	1	1	1	1	14.5	1	5
1	1	0	1	0	1	1	1	1	1	0	1	1	13.75	0	2
1	2	0	1	0	1	1	0	1	1	1	1	2	8.5	0	4
1	1	1	1	1	0	0	0	2	0	1	1	2	18.5	0	4
0	1	2	1	0	0	0	0	2	0	0	1	1	12.25	0	0
1	2	0	1	0	0	1	0	1	2	1	1	2	12.5	0	0
1	3	1	1	0	0	0	0	1	1	1	1	2	16	0	5
0	1	0	1	1	0	1	1	2	2	0	0	2	11.75	0	1
1	1	1	1	0	0	0	0	1	1	1	1	2	16.5	1	3
0	0	1	0	0	0	0	0	1	1	0	1	1	11.75	1	6
0	2	0	1	0	0	1	0	2	2	0	1	2	16.25	0	6
1	3	0	1	0	1	0	0	1	2	0	1	2	16.75	0	2
0	1	0	1	0	0	0	0	2	0	0	1	2	17.5	0	1
1	1	1	1	0	1	1	0	1	1	1	1	2	18.5	0	2
0	1	0	1	0	0	1	0	2	0	0	1	2	17.75	0	6
1	1	0	1	0	1	0	1	1	2	1	0	2	15.75	0	0
0	2	0	1	0	0	0	0	2	2	0	1	2	19	0	4
1	2	0	1	1	1	0	1	0	2	1	0	1	18	1	0
0	1	0	1	1	0	0	0	1	1	1	1	2	16	1	7
0	1	1	1	0	0	1	0	2	0	1	1	2	10.75	1	3
1	2	0	1	0	0	0	0	1	1	1	1	2	14.75	1	7
1	1	2	1	0	0	0	0	2	0	1	1	2	11.75	0	1
0	1	0	1	0	0	1	1	2	0	0	1	1	12.25	0	7
1	1	0	1	0	1	0	1	0	0	1	1	2	18	0	3
0	1	0	1	0	0	1	1	2	0	1	1	1	15.25	0	7
1	2	1	1	0	1	0	1	2	2	1	1	1	13.25	0	2
0	2	0	1	0	0	1	1	2	2	0	1	2	15.25	0	6
0	2	0	1	1	0	0	0	2	2	0	1	2	17.75	0	3
0	1	1	1	1	0	0	0	2	2	0	1	2	11.75	0	2
0	1	0	1	1	0	0	0	1	1	0	0	2	14.5	1	5
1	3	0	1	0	1	0	0	1	1	1	1	1	17	0	2
0	1	1	1	0	0	0	0	2	2	0	0	1	11.25	0	3
1	2	0	1	0	1	0	1	1	1	1	0	1	9.75	0	1
1	2	0	1	0	1	0	0	2	2	1	1	2	18.75	0	2
0	1	0	1	0	0	1	0	1	1	0	1	2	17.5	0	6
0	1	1	1	1	0	1	0	1	1	1	1	2	14.75	0	1
1	2	0	1	0	1	0	0	1	1	1	1	2	14.5	0	2
0	2	0	1	1	0	1	0	1	1	1	1	2	15	0	2
1	1	0	1	0	0	1	0	1	1	1	1	0	10.25	1	1
1	1	0	1	0	1	0	1	2	2	1	0	1	13	1	0
0	1	1	1	0	0	0	0	0	2	0	0	2	11.5	0	4
1	2	1	1	0	1	1	0	0	0	0	1	2	15.5	1	5
1	2	0	1	1	0	0	0	1	2	1	0	2	18.25	0	0
1	2	0	1	0	0	0	1	2	2	1	1	2	13.75	1	4
1	1	1	1	0	0	0	1	1	1	1	0	0	13	0	0
1	3	1	1	0	0	1	1	2	2	1	1	2	12.75	1	4
0	1	0	1	0	0	1	1	0	0	1	1	2	10	0	6
1	1	0	1	0	0	0	0	1	2	1	1	1	12.5	1	3
0	1	1	1	0	0	0	0	0	2	0	1	2	15.25	0	1
1	1	1	1	1	0	0	0	1	1	1	1	0	16.75	0	2
1	2	1	1	0	0	1	0	1	1	1	1	0	11	0	3
1	2	0	1	0	0	0	0	2	0	0	1	2	15.75	0	0
0	1	1	1	0	0	1	0	2	0	1	1	1	10	0	2
1	1	1	1	0	0	0	0	1	1	0	1	2	9.25	1	3
0	2	1	1	0	0	0	0	1	1	0	1	2	12	0	5
1	2	1	1	0	1	1	0	1	2	1	0	1	18	0	7
0	1	0	1	0	1	0	0	2	2	0	0	0	15.25	0	2
0	1	0	1	0	0	1	0	0	0	0	1	2	12	1	8
1	1	0	1	0	1	0	1	2	0	1	0	2	11	0	3
0	2	1	1	0	0	0	0	1	2	0	1	2	15.25	0	2
1	1	0	1	0	1	1	1	2	2	1	0	0	17.25	0	1
1	1	0	1	0	1	1	0	1	1	1	1	0	12	1	5
1	2	1	1	0	1	1	1	1	2	1	1	2	18	0	4
0	1	0	1	0	0	1	0	1	1	1	1	2	13	1	5
1	1	0	1	0	1	0	0	1	1	1	1	2	19	0	2
1	2	0	1	0	1	0	0	2	0	1	1	2	14.75	0	4
0	2	0	1	0	0	0	0	0	0	0	0	2	18.25	0	5
1	2	0	1	0	1	0	0	1	1	1	1	2	14.5	1	1
0	1	0	1	0	0	0	0	1	1	0	1	0	8.5	1	4
0	1	1	1	0	0	1	0	1	1	1	1	2	14.5	1	6
1	1	0	1	0	1	1	0	0	0	0	1	2	16.25	0	6
0	1	0	1	0	0	1	0	1	1	1	1	2	11.5	0	4
1	1	1	0	0	0	1	0	1	1	1	1	0	7.75	1	3
1	3	1	1	1	0	1	1	1	2	1	0	1	9.5	1	7
0	1	1	1	1	0	0	1	2	2	0	0	1	14.25	0	0
1	3	1	1	0	1	1	1	2	2	1	0	2	15	0	1
0	1	0	1	0	0	1	0	1	1	0	1	2	13.75	0	5
1	1	1	1	0	0	0	1	1	2	1	0	2	10.75	0	0
1	1	0	1	1	0	0	0	2	0	1	0	2	14.5	1	4
0	1	2	1	1	0	1	0	1	1	0	1	1	20.75	1	1
1	1	0	1	0	1	0	1	1	1	1	0	2	16	1	1
1	2	1	1	0	1	0	0	2	2	1	1	1	14	0	0
1	2	1	1	1	1	0	0	0	0	0	1	1	16.25	0	3
0	1	0	0	0	0	1	0	1	2	1	1	0	9.5	1	6
1	1	1	1	1	0	0	1	1	2	1	1	1	16.25	1	3
0	1	2	1	0	0	0	0	2	2	0	0	0	12.25	1	4
1	2	0	1	0	1	1	0	2	0	1	1	0	16.25	1	2
0	0	0	1	0	0	1	0	1	2	1	1	2	14.25	1	3
1	3	1	1	0	0	0	0	2	2	1	1	0	7.75	1	6
0	1	1	1	0	0	1	0	2	0	0	1	2	16.5	1	2
1	1	2	1	0	0	0	0	1	1	1	0	1	7.75	1	1
0	0	1	1	0	0	1	0	1	2	0	1	2	7.25	1	6
1	1	1	1	0	1	0	0	1	1	1	0	2	12	1	4
1	3	0	1	0	1	0	0	1	1	1	0	1	12.75	1	2
0	1	1	1	0	0	0	0	2	2	1	1	2	16.75	0	2
1	1	0	1	1	0	1	1	2	0	1	1	0	7	1	2
0	0	1	1	1	0	1	0	1	2	1	1	0	8.75	1	7
1	1	2	0	0	0	1	0	1	1	1	1	1	8	1	6
1	1	0	1	0	0	0	0	1	1	1	1	0	11.25	0	2
1	1	0	1	0	1	0	0	1	1	1	1	2	10.25	1	1
0	3	2	1	0	0	0	0	1	1	0	0	1	11.75	0	0
1	1	0	1	0	0	1	0	1	1	1	1	1	15	0	3
0	1	1	1	0	0	0	0	1	2	0	1	1	17	0	0
1	1	0	1	0	1	0	0	1	1	1	1	2	8	0	0
0	1	1	1	0	0	1	0	1	2	0	0	1	15	0	4
0	1	1	1	0	0	0	0	0	0	0	1	2	13	0	3
0	1	1	1	0	0	0	0	0	0	0	1	2	11.25	0	1
1	1	1	1	1	1	1	1	2	0	1	1	1	17.5	0	2
0	1	0	1	1	0	1	0	1	1	0	0	2	15.5	0	2
0	3	0	1	0	0	1	0	2	2	0	1	1	18.5	1	9
1	2	1	1	0	1	0	0	0	0	1	0	2	7.5	1	6
0	1	0	1	0	0	1	1	2	0	1	1	1	10.5	1	3
1	1	1	1	0	0	1	1	2	2	1	1	2	12.75	0	0
0	1	0	1	1	0	1	0	1	1	1	1	2	12.5	0	4
1	1	0	1	0	1	1	1	0	0	1	1	1	14	1	8
0	1	0	1	0	0	1	0	1	1	1	1	0	14.25	1	3
0	2	0	1	1	0	0	1	2	0	0	1	2	16.75	0	3
1	2	1	1	1	0	0	0	1	1	1	1	1	14.75	1	5
0	3	0	1	1	0	1	0	1	1	0	1	2	16.5	0	3
1	3	1	1	1	1	0	1	1	1	0	0	2	15.25	0	7
0	1	2	1	1	0	0	0	0	0	1	0	2	15.75	1	2
1	3	1	1	1	1	0	1	2	2	1	0	2	11.25	1	1
0	2	0	1	1	0	1	0	2	0	0	1	1	17.25	0	3
0	2	2	0	1	0	0	0	1	2	0	1	1	8.5	1	5
0	3	1	1	1	0	0	1	2	2	0	0	1	18.25	0	2
1	2	0	1	1	0	0	0	1	1	0	1	1	15	1	3
0	1	1	1	1	0	1	0	1	1	1	0	1	9.5	1	0
1	3	1	1	1	1	0	0	1	2	1	0	2	16.5	1	4
0	3	0	1	1	0	0	0	1	1	0	0	2	13.75	1	3
1	3	1	1	1	0	0	1	2	2	1	0	1	14.25	0	3
0	3	0	1	1	0	0	0	0	0	0	0	1	15.5	0	1
0	2	1	0	1	0	1	1	1	2	1	1	1	13	1	3
0	1	0	1	0	0	0	0	1	2	0	1	0	16	0	0
1	1	0	1	1	0	0	1	2	2	0	0	1	13.25	1	3
0	0	0	0	0	0	1	0	1	1	0	1	1	11.25	0	3
1	3	2	1	0	0	0	1	2	2	0	0	2	12.75	1	2
1	2	0	1	0	0	1	0	0	0	1	1	0	16.5	1	12
0	1	1	0	0	0	0	1	1	1	1	1	0	13.75	1	5
1	1	0	1	0	0	0	1	1	1	1	1	1	9.75	0	2
0	2	1	1	1	0	0	0	0	2	1	1	2	12.75	0	5
1	3	1	1	1	0	0	1	1	1	1	0	2	14.5	1	1
1	1	1	1	0	1	1	1	1	2	1	1	2	15	0	4
0	3	0	1	0	0	1	0	2	2	0	1	2	12	0	5
1	3	1	1	1	1	0	1	2	2	1	1	2	19	0	2
0	3	0	1	1	0	0	0	2	0	0	1	1	18.25	0	5
1	1	1	1	0	1	1	1	0	0	1	0	1	8	1	0
0	1	1	1	0	0	1	0	1	1	1	1	1	11.75	1	4
1	3	0	1	1	1	0	1	1	2	0	1	2	17.25	0	4
0	2	2	1	1	0	0	1	2	2	0	0	2	14.5	0	1
0	2	1	1	0	0	0	1	1	1	1	1	1	17	0	3
0	1	0	1	0	0	0	0	1	1	1	1	2	10	0	3
1	3	0	1	1	1	1	0	2	0	1	1	2	17.5	0	4
0	3	0	1	1	0	1	0	2	0	0	1	2	15.5	0	2
0	2	0	1	1	0	1	0	1	2	1	1	2	15.75	0	6
1	2	1	1	1	0	0	0	2	2	0	0	2	13	1	2
1	1	1	0	1	1	1	0	1	1	0	0	2	17.5	0	1
0	3	1	1	1	0	1	0	1	1	0	1	2	12	1	5
1	3	1	1	1	0	0	1	2	0	1	0	2	16.75	1	4
0	3	0	1	1	0	0	0	1	1	1	1	1	15.5	1	3
1	1	0	1	0	1	0	1	1	1	1	1	1	13.5	0	2
1	2	0	1	0	1	1	0	1	1	1	1	2	12.25	1	3
1	2	1	1	0	1	1	0	2	2	1	0	2	14.25	1	0
0	2	0	1	0	0	0	0	1	2	0	1	1	13	1	4
1	3	1	1	1	1	0	0	2	2	0	0	1	15.75	0	1
0	3	1	1	1	0	0	0	1	2	0	1	2	17.75	0	4
1	1	0	1	0	1	0	0	2	2	1	0	1	13.25	1	2
1	3	0	1	1	1	0	1	2	2	1	1	2	17	0	1
0	1	0	1	0	0	0	1	2	0	0	1	2	18	0	1
0	1	0	0	0	0	1	0	2	0	1	1	1	15	0	5
0	1	0	0	1	0	0	0	0	2	1	1	1	17	1	4
1	1	1	1	0	0	0	0	2	2	1	1	0	13.75	0	0
0	1	0	1	0	1	0	0	1	1	0	1	1	13.25	0	6
1	2	0	1	1	1	0	1	2	2	0	0	2	15.75	0	3
1	3	0	1	0	1	0	1	2	0	1	1	2	14.25	0	6
0	1	0	1	0	0	0	0	2	0	0	0	1	13	0	1
1	3	0	1	1	1	0	1	2	2	0	0	2	14.75	0	2
0	3	0	1	1	0	0	1	2	2	0	0	2	18.25	0	0
0	3	1	1	1	0	0	0	1	2	0	0	1	20.25	0	3
1	3	0	1	1	1	0	1	2	2	0	1	1	15.5	0	1
1	1	0	1	0	0	0	1	2	2	0	0	1	11.75	1	2
1	1	0	1	1	1	0	0	1	1	1	0	1	14.25	1	3
1	2	0	1	1	1	0	0	1	2	1	1	2	18.5	1	1
0	2	0	1	1	0	0	1	2	0	1	1	2	15.25	1	2
0	3	0	0	1	0	0	0	1	1	0	1	0	11.5	0	3
1	3	1	1	1	1	0	0	2	0	0	0	1	13.75	1	2
0	1	1	1	1	0	0	1	1	1	0	1	1	14.25	1	4
0	3	1	1	1	0	1	1	2	2	1	1	1	17.5	0	1
0	3	1	1	1	0	0	1	1	2	0	1	1	18.5	0	0
1	3	0	1	1	1	0	0	1	1	0	0	1	17.75	0	0
0	2	0	1	1	0	0	0	1	2	0	1	1	16	0	7
1	1	0	1	1	1	1	0	1	1	1	0	2	14.75	0	5
1	2	1	1	1	1	0	1	0	2	1	1	1	15	1	6
0	1	0	1	1	0	0	0	2	2	0	1	2	13	1	4
1	3	0	1	1	1	1	1	1	1	1	1	0	16.75	0	1
0	1	0	1	1	0	0	0	2	2	0	1	2	16	0	6
1	1	0	1	1	1	0	1	2	2	0	0	0	15	0	0
0	1	1	1	1	0	1	0	1	1	0	1	1	13	0	6
0	3	1	0	1	0	1	0	2	0	0	0	1	13	0	3
0	3	0	1	1	0	0	1	2	2	1	0	1	19	0	4
0	1	0	1	1	0	0	0	1	1	0	1	1	17.25	0	3
0	3	0	0	1	0	1	0	2	0	0	1	2	13.25	1	3
1	3	1	1	1	1	0	1	2	2	0	0	2	17.25	0	0
0	3	1	1	1	0	0	0	2	2	0	1	2	19.5	0	4
1	1	1	1	1	0	0	0	2	2	0	0	2	14.5	1	1
0	2	0	1	1	0	0	0	1	2	0	1	1	20.5	0	7
0	1	0	0	1	0	1	0	2	0	0	1	1	7	1	7
0	3	1	1	1	0	0	0	1	1	0	0	2	12.5	1	3
1	2	0	1	1	1	0	0	0	0	0	1	1	15	1	9
0	1	0	1	1	0	1	1	1	2	0	1	0	13.75	0	4
1	3	1	1	1	0	0	1	2	2	1	0	2	8	0	2
0	1	1	1	1	0	0	0	2	2	1	1	0	10.25	0	4
1	1	1	1	1	0	0	0	2	2	1	1	0	15.25	0	2
1	2	0	1	1	1	1	0	0	2	1	1	1	11	0	5
1	1	0	1	1	0	0	0	1	2	1	1	1	15.75	1	5
1	3	1	1	1	0	0	1	2	2	0	0	2	11.5	1	3
1	2	1	1	1	0	0	0	1	1	1	1	1	12.5	0	1
1	3	1	1	1	1	0	1	2	2	0	1	2	14	0	0
0	2	1	1	1	0	1	0	1	1	0	1	1	12.5	0	4
1	1	0	0	1	0	1	0	1	1	1	1	0	12	0	8
0	2	0	0	1	0	1	0	0	0	1	1	1	15	0	5
1	2	1	1	1	1	0	0	1	1	1	1	2	13	0	3
0	2	1	1	1	0	1	0	1	1	0	1	1	15.5	0	5
1	3	0	1	1	1	0	0	1	1	1	0	2	13.25	1	3
0	1	1	1	1	0	0	0	1	1	0	1	1	10.5	1	6
1	1	1	1	0	0	0	1	2	2	0	0	2	8.5	0	1
0	3	1	1	0	0	0	1	2	2	0	0	2	16.5	0	2
1	2	1	1	0	0	1	1	2	2	1	0	2	13.75	0	3
0	1	0	1	0	0	1	0	2	2	0	1	2	14.5	0	6
1	2	1	1	0	0	0	1	2	2	1	0	2	10.75	0	2
0	2	2	1	0	0	0	1	2	2	0	0	1	8.75	0	1
0	1	1	0	0	1	0	0	2	2	1	0	2	16.5	1	4
1	2	1	1	0	1	0	1	2	2	1	0	0	7	0	1
0	3	0	1	0	0	1	1	2	2	0	0	2	13.75	0	2
1	1	1	1	0	1	0	0	1	2	0	1	2	12	0	4
0	2	1	1	0	0	0	0	2	2	0	0	2	15	0	6
1	3	2	1	0	1	0	1	2	2	1	0	2	12	0	1
0	3	1	1	0	0	0	0	2	2	0	1	2	17.5	0	2
0	3	1	0	0	0	1	0	2	2	0	1	2	9.25	0	4
0	0	0	1	0	1	0	1	2	0	0	1	2	7.25	1	3
1	2	0	1	0	0	0	0	1	1	1	1	2	10.75	1	9
1	3	1	1	0	1	0	1	2	2	1	0	2	13.25	0	0
1	1	1	1	0	0	0	0	2	2	0	0	2	18.5	0	1
0	1	1	1	0	0	0	0	2	2	0	1	2	19.75	0	0
0	0	1	0	0	0	1	0	1	2	0	1	2	14.75	1	6
1	1	2	1	0	1	0	0	2	2	1	1	2	10.5	0	4
0	2	1	1	0	0	0	1	2	2	0	0	2	14	0	3
0	2	2	1	0	0	0	1	2	2	0	0	2	15.5	0	1
1	1	1	1	1	0	1	1	0	0	1	1	1	9.25	1	2
0	1	2	1	1	0	0	0	2	2	0	1	2	16	0	0
1	3	1	1	1	0	1	0	1	2	0	1	2	12.5	0	8
0	3	1	1	1	0	0	0	2	2	0	1	1	17.75	0	2
0	1	0	1	1	0	1	0	0	0	0	1	2	12.25	0	6
1	2	2	1	1	0	0	0	1	1	1	1	1	15.5	1	5
1	2	0	1	0	1	1	0	1	1	1	1	2	11.25	0	3
0	1	0	1	0	0	1	1	1	1	0	1	2	8	0	2
0	2	0	1	0	0	0	0	1	2	0	1	2	17.5	0	3
1	2	1	1	1	0	0	0	2	2	1	0	1	9.75	1	4
1	3	0	1	1	1	0	1	2	2	1	1	2	7.25	0	1
1	2	1	1	1	0	0	0	2	2	1	0	2	15	0	1
0	0	0	1	1	0	0	0	2	0	0	1	2	8	0	0
0	2	1	1	1	0	0	0	2	2	0	0	2	16.25	0	4
0	1	1	1	1	0	0	0	1	1	0	1	2	14	0	2
0	1	0	1	1	0	1	0	2	2	0	1	2	16.5	0	1
1	3	0	1	1	1	1	0	0	0	0	1	2	14.5	0	3
1	1	1	1	0	1	0	0	2	2	1	1	2	13	1	2
0	2	1	0	1	0	1	0	0	0	0	1	1	11.25	1	5
0	1	0	0	1	0	1	1	0	0	0	1	2	8	1	10
0	2	1	1	1	0	0	1	1	2	0	1	2	13.25	0	0
1	1	1	1	1	1	0	1	2	0	1	0	2	9	1	1
1	2	0	1	1	1	0	1	1	2	1	1	1	16	0	1
1	1	0	1	1	0	1	1	1	1	1	0	2	15.75	1	2
0	1	1	1	1	0	1	0	1	1	0	0	2	9.5	1	6
0	1	1	1	0	0	0	0	0	2	0	1	2	11.25	1	3
0	2	0	1	1	0	1	0	1	1	0	1	1	16.75	0	1
1	1	0	0	0	0	0	0	1	2	1	0	2	14.25	1	3
1	1	1	1	1	1	0	0	2	0	1	1	2	14.25	1	4
0	1	0	1	0	0	0	0	0	2	0	1	0	16	0	6
1	2	1	1	0	0	0	1	2	2	0	1	2	12.25	0	2
0	1	1	1	0	0	0	0	2	2	0	1	1	12	0	4
1	2	0	1	0	1	0	1	2	2	0	1	0	6.25	0	2
0	1	0	1	0	0	0	0	2	2	0	1	2	8.75	0	4
1	3	1	1	0	0	0	1	1	1	0	0	2	19.5	0	1
0	3	0	1	0	0	0	1	1	2	0	1	2	17	0	0
1	3	1	1	0	1	0	1	1	2	1	1	2	11.25	0	4
0	3	1	1	1	0	1	0	2	2	0	1	2	12	0	1
1	1	1	1	0	0	0	0	1	1	1	1	2	10.75	1	0
0	2	1	1	1	0	0	1	1	1	0	0	1	13.25	0	1
1	2	0	1	1	0	0	1	1	2	1	0	2	14.5	0	1
1	3	1	0	1	1	0	0	2	2	1	0	2	13	1	0
0	3	0	1	1	0	0	0	2	0	0	1	2	15.5	1	2
1	3	0	1	1	0	0	1	2	2	0	0	1	19.5	0	0
0	3	1	1	1	0	0	1	2	2	0	0	2	15.5	0	0
0	1	0	1	1	0	0	0	1	1	0	1	0	10.75	1	3
0	2	1	1	1	0	0	0	2	2	0	1	2	17	1	3
0	1	1	1	1	0	0	0	1	1	0	1	1	14.25	1	3
0	2	1	1	1	1	0	0	2	2	0	0	0	12.25	0	2
1	3	0	1	1	0	0	1	2	2	0	0	2	16.25	0	4
0	2	1	1	1	0	0	1	2	2	0	0	2	18.75	0	1
1	1	0	1	1	1	1	1	1	1	0	1	0	12.25	1	7
0	1	1	1	1	0	0	0	2	2	0	0	1	13.75	1	4
0	3	1	1	1	0	0	1	2	2	0	0	2	16.5	0	1
1	3	1	1	1	1	0	0	1	1	0	1	1	14.5	0	2
0	1	2	0	1	0	1	1	2	0	0	0	1	8.25	0	0
1	2	1	1	1	0	0	1	1	2	1	0	1	16.75	0	0
0	2	0	1	1	0	1	1	1	1	0	1	2	16.5	0	3
1	3	0	1	1	1	0	0	2	0	1	0	1	16	1	0
0	2	0	1	1	0	0	0	0	0	0	0	1	14.25	1	4
1	2	1	1	1	0	0	1	1	1	1	1	2	9.75	0	0
0	1	1	1	1	0	0	1	0	0	0	1	1	14.75	0	3
1	1	1	1	1	0	1	0	0	0	1	1	2	10.75	1	3
0	1	0	1	1	0	0	0	1	1	0	0	2	13.5	1	2
1	3	1	1	1	0	1	0	2	2	0	0	2	17.5	0	2
0	3	0	1	1	0	0	1	2	2	0	0	1	18	0	0
0	3	0	1	1	0	0	0	2	2	0	1	2	18	0	3
1	1	1	1	1	1	0	1	2	2	1	0	2	10.75	1	3
0	1	0	1	0	0	1	0	1	1	0	1	2	14.25	1	3
0	0	0	0	0	0	1	0	1	1	0	1	2	7.75	1	2
1	1	0	1	0	0	0	1	2	2	1	1	2	16.75	1	1
1	2	1	1	0	0	0	0	1	1	1	1	0	17.25	1	4
1	1	1	1	0	0	0	0	1	2	1	0	1	14.5	1	1
0	1	0	1	0	0	0	0	1	1	0	1	2	8.75	1	5
0	1	1	1	0	0	0	0	2	0	0	1	2	8.25	1	3
1	1	1	1	0	1	0	1	2	2	1	0	2	12.75	0	0
0	1	1	1	0	0	0	0	2	0	0	1	2	8.75	0	0
1	1	1	1	0	0	0	0	0	0	1	0	0	12.25	1	3
0	1	0	1	0	0	0	1	1	1	0	0	1	8.75	1	0
1	1	0	1	0	0	1	0	1	1	1	1	1	10	1	1
0	1	1	1	0	0	1	0	2	2	0	1	2	17.75	0	1
0	2	1	1	0	0	0	1	2	0	0	0	2	11	0	0
0	1	1	1	0	0	1	0	1	1	0	1	2	15	1	0
1	2	0	1	0	1	0	1	2	2	1	0	2	17	0	0
0	2	2	1	0	0	0	1	2	2	0	0	2	17.5	0	0
0	1	0	1	0	0	0	1	1	1	0	1	1	13	1	0
1	3	1	1	0	1	0	1	2	2	1	0	1	16.25	1	0
0	1	0	1	0	0	0	0	1	1	1	1	2	15.5	0	2
1	1	1	1	0	1	0	0	2	0	1	1	1	10.25	0	1
0	2	0	0	0	0	1	0	0	0	0	1	0	9	1	2
1	1	1	1	0	1	0	0	1	2	1	0	0	13	1	0
0	1	0	1	0	1	0	1	1	1	0	1	0	10	1	4
0	1	0	1	0	0	0	1	2	2	0	0	1	14.25	0	1
1	1	0	1	0	1	0	0	1	1	1	1	2	16.25	0	1
0	1	0	1	0	0	1	0	1	2	0	1	0	9	1	0
0	3	1	0	1	0	0	1	2	2	0	0	1	17	0	0
1	3	2	1	1	1	0	0	2	2	0	0	1	17.75	0	3
0	2	0	0	1	0	0	1	1	2	0	0	2	17.5	1	0
1	3	1	1	1	1	0	1	2	2	1	0	1	16.25	0	0
0	3	1	1	1	0	1	1	2	2	0	1	1	19.5	0	2
1	2	1	1	1	0	0	0	1	2	1	0	2	14.75	1	5
0	2	1	1	1	0	0	1	2	2	0	0	2	19	1	3
1	1	0	1	0	1	0	0	2	2	1	1	0	15	0	1
0	1	1	1	0	0	0	0	2	0	0	1	2	13.5	0	2
1	2	1	1	0	0	1	1	2	0	1	1	0	13.5	0	3
1	3	2	1	0	0	0	0	2	2	1	0	0	12	1	2
0	1	2	1	0	0	0	0	1	1	1	0	2	14.75	1	2
0	2	1	0	0	0	0	0	2	2	0	1	0	13	1	3
0	1	0	0	1	0	1	0	1	1	1	0	2	9.25	1	1
1	1	0	1	0	1	0	1	1	1	1	1	2	10	1	1
1	1	0	1	0	0	0	0	2	2	0	0	2	12.5	0	2
0	1	1	1	0	0	0	0	2	2	0	0	1	16.75	0	0
1	2	1	1	1	1	0	0	1	1	1	1	0	12	1	1
0	1	0	1	1	0	1	0	1	1	1	1	2	10.75	1	4
1	2	2	1	1	1	1	0	1	1	1	1	2	9.5	1	0
1	3	1	1	0	0	0	1	1	2	1	0	2	18.25	0	0
0	2	0	1	0	0	0	0	1	1	0	1	1	17	0	1
0	2	0	0	0	0	1	0	1	1	0	1	0	15	1	0
1	2	2	1	0	0	0	0	1	1	1	0	2	12.25	1	0
0	2	0	1	0	0	1	1	1	1	1	1	0	11.5	1	3
0	1	1	0	0	0	1	0	1	1	0	1	1	7.5	1	1
0	2	1	0	0	0	0	0	2	2	1	0	2	14.25	1	5
1	1	1	1	1	1	0	1	2	2	0	0	2	16.75	0	0
0	2	1	1	1	0	0	1	2	2	1	1	2	16.5	0	4
1	0	0	1	0	1	0	0	2	2	1	1	1	11.75	0	1
0	3	0	1	0	0	0	0	1	2	0	1	2	12	0	1
1	2	0	1	1	0	0	1	2	0	1	1	0	16	0	0
0	1	1	1	1	0	1	0	1	1	0	0	2	6.25	0	0
1	1	0	0	0	0	1	1	1	1	1	0	1	13	1	1
0	2	0	1	1	0	1	0	1	1	0	1	2	13.75	1	4
1	3	0	1	0	0	0	1	2	2	1	0	0	15.75	0	0
1	2	1	1	0	1	0	1	1	2	1	1	2	15.5	0	0
0	1	0	1	0	0	1	0	1	1	0	1	2	11	0	2
1	2	1	1	0	1	0	1	2	0	1	0	2	18.25	0	0
1	2	1	1	0	0	0	1	2	2	0	0	2	20.25	0	1
0	1	2	1	0	0	0	0	2	2	0	1	2	14.75	0	1
0	1	0	1	0	1	1	0	2	0	0	1	0	14.5	0	1
1	2	1	1	0	0	0	0	1	1	0	0	2	10.5	1	2
0	1	0	1	0	0	1	0	2	2	1	1	2	10.25	1	2
1	2	1	1	0	0	0	0	2	2	1	1	0	15.25	1	2
1	1	1	1	0	1	1	0	1	1	1	1	1	12.75	0	0
1	3	0	1	0	1	1	1	2	2	1	1	0	13.25	1	0
0	0	1	1	0	0	1	0	2	0	0	1	2	17.25	1	2
1	1	1	1	0	1	0	1	2	2	1	0	2	11.75	1	0
0	1	0	1	0	0	0	0	2	0	1	1	1	17.25	1	4
0	0	0	1	0	0	1	0	1	1	0	1	1	12.5	0	2
1	2	1	0	0	1	1	0	1	2	1	0	2	10.25	1	4
1	2	0	1	0	0	1	1	2	2	1	0	2	10.5	1	1
0	1	0	1	0	0	1	0	1	1	0	1	2	10.75	0	2
1	1	0	1	0	1	1	0	2	0	1	1	1	13.75	1	5
1	2	0	1	0	1	0	1	2	2	0	0	2	19.75	1	0
1	2	1	1	0	0	0	1	2	2	1	0	0	15	0	0
0	2	1	1	0	0	0	1	2	2	0	0	2	16	0	0
1	1	1	1	0	1	0	1	2	2	1	0	2	16.25	0	0
0	1	1	1	0	0	1	1	1	1	1	1	2	14.5	0	1
0	3	0	0	1	0	0	0	1	1	0	1	1	15.75	1	6
0	2	1	1	1	0	0	0	2	2	0	1	1	18	1	1
0	2	0	1	1	0	0	1	1	1	0	0	1	15.25	1	3
0	1	0	1	1	0	0	0	2	2	0	1	1	8.25	1	1
0	3	0	1	1	0	0	0	1	1	0	1	1	17.5	1	3
0	2	0	1	1	0	1	0	2	2	1	1	0	17.5	1	6
0	2	0	0	1	0	1	0	1	1	0	1	2	15.75	1	4
0	2	0	1	1	0	0	0	2	2	0	1	1	12.5	1	1
1	2	1	1	1	1	0	0	1	1	1	1	1	12.25	0	1
0	2	0	1	1	0	0	0	2	2	0	0	2	17.75	0	1
0	2	0	0	1	0	0	0	2	2	0	0	2	15.75	0	2
0	3	2	1	1	0	0	1	2	0	0	1	2	16.75	0	0
0	1	0	0	1	0	0	0	2	2	0	1	2	13.25	1	0
0	1	0	1	1	0	0	1	1	2	0	1	1	13.75	1	5
1	3	0	1	1	1	0	1	1	1	1	0	1	13	1	3
0	2	0	0	1	0	1	1	1	1	0	1	1	14.25	1	8
0	2	0	1	1	1	0	0	0	0	0	1	2	17	1	5
1	2	1	1	1	1	0	1	2	0	1	1	2	16.75	1	1
0	3	1	0	1	0	0	1	2	2	0	0	1	12	1	0
1	2	0	1	1	0	0	1	2	0	1	1	2	16	0	0
0	3	0	1	1	0	1	0	1	1	0	1	0	19.5	0	1
1	2	0	1	1	1	0	1	1	2	1	0	2	17.75	0	2
0	2	1	1	1	0	0	0	2	2	0	0	2	16.25	0	0
0	3	0	0	1	0	0	0	2	0	0	1	2	16	0	5
0	2	1	1	0	0	0	0	1	2	0	1	1	16.75	1	4
1	2	0	1	1	0	0	0	2	2	1	1	0	12	1	1
0	1	1	1	1	0	0	0	0	0	0	1	0	14	1	4
1	2	0	1	1	0	0	0	2	2	1	1	2	16.5	1	0
1	2	0	1	1	1	0	1	1	2	1	0	1	17	0	2
0	3	1	1	1	0	0	0	2	0	0	1	2	16.5	0	0
0	3	0	0	1	0	1	1	2	2	0	1	1	18.75	0	1
1	2	1	1	1	0	0	1	2	2	0	0	2	12.75	0	0
0	2	1	1	1	0	0	1	2	2	0	0	2	18	0	0
0	2	0	1	1	0	0	0	1	2	0	1	1	15	1	5
1	1	0	1	1	1	0	0	1	1	0	1	2	15.75	1	3
0	2	0	1	1	1	0	0	1	1	0	1	2	19.25	0	0
1	2	0	1	1	0	1	1	1	1	1	0	0	16.25	1	5
0	2	0	0	1	0	1	0	1	1	0	1	2	14.75	1	0
1	2	1	1	1	0	0	1	1	2	0	0	1	13.5	1	0
0	2	1	1	1	0	0	1	2	0	0	1	2	10.75	0	0
1	2	0	1	1	0	0	1	2	2	1	1	0	14.25	1	3
0	1	2	1	1	0	0	0	1	1	0	0	0	17.5	1	0
0	0	0	0	1	0	1	0	0	2	0	1	2	4.5	1	0
0	2	2	0	1	1	0	1	2	2	0	0	0	13.75	0	2
0	3	0	0	1	0	0	0	2	0	1	1	2	16.25	1	5
1	2	0	1	1	1	0	1	2	2	1	0	2	17.75	0	1
0	2	1	0	1	0	0	1	2	2	0	1	2	19.5	0	0
1	2	1	1	1	1	0	1	0	2	1	1	2	10.5	1	2
0	2	1	1	1	0	0	0	0	0	1	0	2	15.75	0	2
0	2	1	0	1	1	0	0	1	2	0	0	2	9.5	0	5
0	1	1	0	1	0	0	0	1	1	0	1	1	15.5	1	3
0	2	0	0	1	0	0	0	1	2	0	1	1	9.75	1	0
1	1	1	1	0	1	0	0	2	0	0	1	0	11.25	1	0
0	1	1	0	0	0	0	0	2	0	1	0	0	7.5	1	1
1	1	0	1	0	1	0	0	1	1	1	1	0	6.5	1	0
0	2	0	1	0	0	0	0	1	1	1	1	0	18.5	0	1
0	2	1	1	0	0	0	0	2	2	0	0	2	18.5	0	1
1	2	1	1	0	1	0	1	2	2	1	0	0	18	0	0
1	2	0	1	0	1	0	0	1	2	1	1	2	12	0	5
0	1	0	1	0	0	1	0	1	1	0	1	2	18.5	0	2
1	1	0	1	0	0	0	0	1	1	0	1	2	17	1	1
0	1	1	1	0	0	0	0	1	1	1	1	1	16	1	0
1	1	1	1	0	0	0	1	2	2	1	0	2	12.25	0	0
0	1	1	1	0	0	0	1	2	2	0	0	2	14.25	0	0
0	1	1	0	0	0	0	0	1	1	0	0	1	12.25	1	2
1	1	1	1	0	0	0	0	1	1	1	1	2	15.5	0	2
1	1	2	1	0	1	0	1	1	2	1	1	2	12.25	1	0
0	1	1	1	0	0	0	0	2	0	0	1	0	6.5	1	2
1	1	1	1	0	0	0	0	2	2	1	1	2	11.5	0	5
0	1	1	1	0	0	0	0	2	2	0	0	1	14.75	1	1
1	1	0	1	0	1	0	1	2	2	1	1	2	12.75	1	0
1	2	0	1	0	1	0	1	2	0	0	0	1	14.25	1	0
1	2	1	1	0	0	0	0	1	1	1	0	0	14.75	1	2
0	1	1	1	0	0	0	0	2	0	0	0	0	10.5	1	0
0	1	1	1	0	0	1	0	1	1	1	1	2	13	0	2
1	2	1	1	0	1	0	1	1	1	0	0	2	17.5	0	1
1	3	0	1	0	1	0	1	1	1	1	0	2	17.75	0	0
1	1	0	1	0	0	1	0	0	0	1	1	2	10	1	2
0	1	0	1	0	0	0	1	1	1	0	0	2	10.5	1	1
0	1	0	1	0	0	1	0	1	1	0	1	2	12.5	0	6
1	2	0	1	0	0	0	0	1	1	1	1	2	11.25	0	3
1	1	0	1	0	1	0	1	1	1	1	0	1	15.5	1	0
1	2	2	1	0	0	0	1	2	2	0	0	2	16	0	0
0	2	0	1	0	0	0	1	1	1	0	0	2	18.75	0	0
1	1	1	1	0	1	0	0	2	2	1	1	1	14.5	1	2
1	1	1	1	0	0	0	0	2	2	0	0	2	10.5	1	2
0	1	0	1	0	0	1	0	2	0	1	1	0	12	1	7
1	1	0	1	0	0	0	0	1	1	1	0	1	13.5	1	2
0	1	0	1	0	0	1	0	1	1	0	0	1	12.5	1	1
1	3	0	1	0	1	0	1	1	1	1	0	2	10.5	1	1
1	2	1	1	0	1	0	1	2	2	0	0	2	10.75	0	1
0	1	0	1	0	0	0	0	2	0	1	0	2	16.75	0	1
1	1	0	1	0	0	0	0	1	2	1	1	2	10.5	1	3
0	2	0	1	0	0	0	0	0	0	1	0	2	7.25	1	1
0	1	1	0	0	0	0	1	2	0	0	1	0	14	0	0
0	1	0	1	0	0	0	1	2	2	0	0	2	12.75	1	0
0	2	1	1	1	0	1	1	2	2	0	0	2	15.5	0	0
1	3	1	1	0	1	0	1	1	2	1	0	1	15.25	0	1
1	1	0	0	0	0	1	0	0	0	1	1	2	17	0	1
1	2	1	1	0	1	0	0	1	1	1	1	2	15.5	1	3
0	1	1	1	0	0	0	0	0	0	0	0	1	14.25	1	1
1	2	1	0	0	0	1	0	1	1	1	1	2	8.25	1	3
1	1	2	1	0	1	1	1	2	0	1	1	2	10.75	1	2
1	1	0	1	0	1	0	1	1	1	1	1	1	9.75	0	2
1	1	0	1	0	1	0	0	1	2	1	0	1	12.75	1	0
1	3	0	1	1	1	0	0	1	1	1	0	1	10.75	1	2
0	2	0	1	1	0	0	1	2	0	0	0	1	13.25	1	0
0	1	0	0	1	0	0	0	1	2	1	0	2	3	1	0
1	3	0	1	1	1	0	0	2	2	1	1	2	12.25	1	3
1	3	0	1	0	1	0	0	2	2	1	0	1	14	1	1
0	3	0	0	1	1	1	1	1	2	0	0	1	11	0	0
1	3	0	1	1	1	0	0	1	1	1	0	1	17.25	1	3
0	3	1	1	1	0	0	0	1	2	0	1	1	14.75	1	4
1	3	1	1	1	1	0	1	2	2	1	0	2	11.75	0	2
0	3	0	1	1	0	0	1	2	2	1	1	1	15.25	0	3
0	2	0	0	1	0	0	0	1	2	0	1	1	13.75	0	5
1	2	0	1	1	1	1	0	1	1	1	1	0	16.5	1	2
0	2	0	1	0	0	1	0	1	2	0	1	1	17.5	0	3
1	1	0	1	0	0	0	0	1	2	1	0	2	15.5	0	0
0	3	1	1	0	0	0	0	1	1	0	0	1	19	0	0
1	2	1	1	0	0	0	0	0	2	1	0	1	15.25	0	1
1	3	0	1	1	1	0	1	2	2	1	0	1	15.25	0	0
0	1	1	1	1	0	0	1	2	2	0	0	2	18.5	0	1
1	1	1	1	1	0	1	1	2	2	1	0	2	15	0	3
0	1	1	1	1	0	0	0	1	1	0	1	1	13.5	0	5
1	3	0	1	1	0	0	0	0	0	0	0	1	13.25	1	2
0	1	1	1	1	0	0	0	1	1	0	0	1	6.75	1	1
1	3	0	0	1	0	0	0	1	1	1	1	1	11.25	1	4
1	1	0	1	0	0	0	1	1	2	0	1	2	14.5	0	1
1	1	0	1	0	1	0	0	1	1	1	1	2	9.5	1	2
1	2	1	1	0	1	1	0	0	2	1	1	0	17	0	0
1	2	0	1	0	1	1	0	0	0	1	1	1	11	1	1
1	1	0	1	0	0	1	1	1	1	1	1	2	14	0	8
0	0	0	1	0	0	1	1	1	1	0	1	2	12.25	0	1
1	3	1	1	0	1	0	1	1	1	0	1	2	16.75	0	1
1	2	0	1	0	1	1	0	1	2	1	1	2	15	0	2
0	1	1	1	0	0	1	0	1	1	0	1	2	17.5	0	3
1	0	1	1	0	1	0	1	1	1	0	0	2	11.25	1	1
1	1	1	1	0	0	1	0	1	1	0	1	0	14.25	0	1
0	1	0	1	0	0	0	0	1	1	0	1	2	10	0	5
0	1	0	1	0	0	1	0	1	2	0	1	1	14	0	4
1	1	0	1	0	0	0	0	1	1	1	1	2	9.75	1	2
0	1	0	1	0	0	0	0	1	2	0	1	2	13.75	0	2
0	1	1	1	0	1	0	1	2	2	0	1	2	11.5	0	0
1	1	1	1	0	1	1	0	2	2	1	0	2	11	0	0
0	1	2	1	0	0	0	0	1	1	0	1	2	19.5	0	5
1	1	1	1	0	1	1	0	0	0	1	1	2	10.25	0	1
1	1	1	1	0	1	0	0	1	2	1	1	2	11.25	0	6
0	1	2	1	0	0	0	0	1	1	0	1	2	9	0	4
1	2	0	1	0	1	0	1	1	2	1	1	2	15	0	3
1	1	0	1	0	1	0	0	1	1	1	1	2	12	1	1
1	2	0	1	1	1	1	0	1	1	1	1	2	12	0	6
1	2	2	1	0	1	0	1	1	2	1	1	2	13	1	4
1	3	0	1	0	0	0	0	1	2	1	1	1	18.5	1	5
1	1	0	1	0	1	1	0	1	1	1	1	2	8	0	5
0	1	0	1	0	0	1	0	1	1	0	1	1	15.25	0	0
0	0	0	1	0	0	1	0	0	0	0	1	2	9.5	1	6
1	2	0	1	0	0	1	0	1	1	1	1	0	9.5	1	8
0	2	1	1	0	0	1	0	1	1	0	1	2	13	0	4
1	1	0	1	0	0	0	0	2	2	1	0	1	17	0	1
1	3	1	1	0	0	0	0	1	2	0	0	2	17.25	0	1
1	1	1	1	0	1	0	1	2	0	1	0	2	11.5	1	3
1	3	1	1	0	0	0	0	1	1	0	1	2	15.75	1	7
1	1	2	1	0	1	0	1	1	1	1	1	0	12	0	2
0	1	0	1	0	0	1	0	1	2	0	1	1	12	0	0
1	1	0	1	0	1	1	0	1	2	0	1	2	13.25	1	3
1	1	0	1	0	1	1	0	1	1	1	1	1	13	1	6
0	1	0	1	0	0	1	0	2	2	0	1	2	13.5	1	2
1	3	1	1	0	1	0	0	2	2	1	1	2	4.75	1	2
1	1	1	1	0	0	0	1	2	2	1	0	2	11	1	0
1	1	1	1	0	0	0	0	1	1	1	1	2	14	0	2
0	1	0	1	0	0	1	0	1	1	0	1	2	11.25	0	2
1	1	0	1	0	1	1	1	1	1	1	1	1	11	1	3
1	2	0	1	0	1	0	0	1	2	1	0	2	16	0	5
1	2	0	1	0	1	0	0	2	0	0	1	2	15.75	1	2
0	1	1	1	0	0	0	0	1	1	0	1	0	11	1	4
1	1	0	1	0	1	0	0	1	2	1	1	2	10	1	7
0	1	1	1	0	0	0	1	1	1	0	0	2	12.25	1	0
1	2	1	1	0	0	0	1	2	2	1	0	2	14.75	0	2
0	2	1	1	0	0	0	0	1	2	0	1	2	19	0	3
1	2	1	1	0	1	0	0	0	0	1	1	2	17.25	1	0
1	2	0	1	0	0	0	1	1	2	1	1	2	17.25	0	3
0	2	0	1	0	0	0	1	1	1	0	1	2	15.5	0	1
1	1	0	1	0	1	0	0	1	1	1	0	2	9.5	0	0
0	1	0	1	0	0	0	0	1	2	0	1	2	13	0	2
1	1	1	1	0	1	0	0	0	0	1	1	2	12	1	3
0	0	0	1	0	0	1	1	1	1	0	1	2	11.5	1	9
1	2	1	1	0	1	0	0	2	2	1	0	2	12.25	0	4
1	1	0	1	0	1	0	0	1	1	1	1	2	14	0	0
0	3	1	1	0	0	0	0	2	2	0	1	1	16.5	0	2
1	1	1	1	0	1	0	0	1	1	1	0	0	13.75	1	3
0	1	0	1	0	0	1	0	1	1	1	1	0	20	1	2
1	3	1	1	0	1	1	0	1	1	1	1	2	13	0	7
0	3	0	1	1	0	0	1	1	1	0	1	2	13.25	1	3
0	0	0	1	0	0	1	0	0	0	0	1	0	5	1	7
0	1	0	1	0	0	1	0	1	1	0	1	2	11.5	1	3
1	1	0	1	0	0	1	0	1	2	0	1	2	16.25	1	1
1	1	0	1	0	0	1	1	0	0	1	1	2	12.25	0	3
1	1	0	1	0	1	0	0	2	2	1	1	2	14	0	2
0	1	0	1	0	0	1	0	2	2	0	1	2	9.25	0	0
1	1	1	0	0	1	0	0	2	2	1	1	0	14.5	1	2
1	1	0	1	0	0	0	0	1	1	1	1	2	12.75	0	2
0	1	1	1	0	0	0	1	1	1	0	1	2	11	0	2
0	1	0	1	0	0	1	0	1	1	1	1	2	16	0	0
1	2	0	1	0	1	0	1	2	2	1	0	2	19.5	0	2
0	3	0	1	0	1	0	0	2	2	0	0	2	12.25	0	2
1	1	0	0	0	1	0	1	0	2	1	0	2	10.25	0	1
1	1	1	1	0	1	0	0	1	1	1	0	1	13	0	1
0	1	0	1	0	1	0	0	1	1	0	1	1	16.75	0	0
0	1	2	1	0	0	1	0	1	1	0	1	2	11.75	0	0
1	2	0	1	0	0	0	1	1	1	1	1	2	17.25	0	1
1	1	0	1	0	1	1	0	1	1	1	1	0	17.75	1	5
0	1	0	0	0	0	0	0	1	2	1	1	2	11.25	1	6
1	2	1	1	1	1	0	1	2	2	1	0	1	12	1	5
0	1	0	1	1	0	0	0	1	1	0	1	0	9.25	1	4
1	1	0	1	0	0	0	1	0	0	1	1	1	15	0	2
0	2	0	1	0	0	0	0	1	1	0	1	2	14	0	2
1	1	0	1	1	0	0	0	0	0	1	0	2	10	1	4
1	2	0	1	0	0	0	1	2	2	1	1	2	17.5	0	4
0	2	1	1	0	0	1	1	2	2	0	1	2	15.5	0	1
1	2	1	1	1	1	0	1	1	1	1	1	2	18	0	1
0	1	1	1	1	0	0	0	1	1	0	1	1	10.75	0	3
0	2	0	1	0	0	0	0	2	2	0	0	2	10.75	0	1
1	2	2	1	1	1	0	1	2	2	1	0	2	14	1	0
0	2	0	1	1	0	1	0	2	2	0	1	0	15.75	1	7
1	2	1	1	0	1	1	1	1	2	1	1	2	12.5	0	1
0	3	0	1	1	0	0	0	1	1	0	1	2	16.5	0	1
0	2	0	1	1	0	1	0	2	2	0	1	1	15.5	0	4
1	3	1	1	1	1	0	1	2	2	1	0	2	17	0	0
0	1	1	1	1	0	0	0	1	1	0	1	2	16	1	2
1	1	0	1	1	1	1	0	1	1	1	1	2	11.5	1	5
1	3	1	1	1	0	0	1	2	2	1	0	1	11	1	0
0	3	0	1	1	0	0	1	2	0	0	0	0	18.75	1	3
1	2	0	1	1	0	0	0	1	2	0	0	2	11.25	1	1
1	3	1	1	0	0	1	0	1	1	1	1	2	15	1	7
1	3	0	1	1	1	0	1	0	0	1	0	2	17.25	1	1
0	3	0	1	1	0	0	0	2	2	0	1	2	17.25	1	2
0	3	0	1	1	0	0	0	1	2	0	1	2	20.25	0	0
1	3	0	1	1	0	0	0	1	2	1	1	1	17.25	0	3
0	3	1	1	1	0	0	1	1	1	0	0	2	15.25	0	0
1	3	0	1	1	1	0	0	2	0	1	0	1	13	0	3
0	3	0	1	1	1	0	0	2	2	0	1	1	17.5	0	1
1	2	1	1	1	0	0	0	1	1	1	0	2	20.75	1	1
0	1	0	1	1	0	0	0	2	0	1	1	2	14.5	1	4
1	1	1	1	1	1	0	1	1	2	1	1	2	11	1	0
0	1	1	1	1	0	0	0	1	2	1	1	1	14.25	1	2
0	3	0	1	1	0	1	0	2	2	0	1	1	17.5	0	4
1	3	2	1	1	1	0	1	2	2	1	0	1	16.75	0	0
0	2	1	1	1	0	0	0	1	1	0	0	0	7.75	1	6
1	2	2	1	1	1	0	0	1	1	1	1	2	15	1	3
0	3	0	1	1	0	0	1	2	0	0	1	2	19.25	0	1
1	3	1	1	1	1	0	0	2	2	1	0	2	16.75	1	1
0	3	1	1	1	0	0	0	2	2	0	1	1	12.75	1	0
1	2	1	1	1	0	0	0	1	1	1	1	1	14.5	1	4
1	2	1	1	1	0	0	0	2	2	1	1	2	17.75	0	3
0	3	1	1	1	0	0	1	2	2	0	0	2	13.25	0	0
1	3	0	1	1	0	0	1	2	2	1	1	2	16.5	0	0
1	3	0	1	1	0	0	1	2	2	1	1	1	15.75	0	4
0	3	0	1	1	0	1	0	2	0	0	1	2	20.25	0	3
1	3	0	1	1	0	1	1	2	2	1	0	1	18.25	0	3
1	3	1	1	1	1	0	0	2	0	1	0	1	14.75	0	0
0	2	1	1	1	0	0	0	2	2	0	1	2	15.75	0	4
1	3	1	0	1	0	1	1	1	1	0	0	0	11.5	1	3
1	3	1	1	1	0	0	0	2	2	1	1	0	9.25	1	2
0	2	0	1	1	0	0	0	1	1	0	1	1	19.25	1	5
1	3	1	1	1	0	1	0	2	0	1	1	1	15	1	5
0	3	1	1	1	0	0	0	2	2	1	0	2	17.25	1	1
0	3	0	1	1	0	0	1	2	0	1	1	2	16	0	0
1	3	1	1	0	0	0	0	2	2	1	0	2	16	0	2
0	1	0	1	1	0	0	0	1	1	0	1	2	16.5	1	1
1	3	0	1	1	0	0	1	2	2	0	0	2	14.5	1	3
0	3	1	1	1	0	0	0	1	2	0	1	2	17.25	1	0
0	2	0	1	1	0	0	0	1	1	0	1	2	15.5	0	2
1	3	0	1	1	1	0	1	1	2	1	0	2	15.75	0	2
1	3	0	1	1	1	0	1	1	2	1	1	1	15.25	1	0
1	3	0	1	1	0	0	0	1	2	1	0	2	16	1	1
0	1	1	1	1	0	0	0	2	2	0	0	0	7.75	1	0
1	1	1	1	1	1	0	1	0	0	1	1	2	16.5	0	2
0	3	0	1	1	0	0	0	1	1	0	1	0	14.75	0	3
1	1	0	1	1	0	0	0	2	2	1	0	1	15.5	0	5
0	2	0	1	1	0	1	0	1	1	0	1	1	8	0	4
1	2	0	1	1	0	0	1	1	2	1	1	2	17.5	0	2
0	1	0	1	1	1	1	0	1	1	1	1	2	12	0	4
0	1	0	1	1	0	1	0	0	0	0	0	1	8.5	1	2
0	1	0	0	1	0	1	0	0	0	0	1	1	9.5	1	7
1	2	0	1	1	1	0	0	1	1	1	0	1	14.5	1	0
1	1	0	1	1	0	0	0	1	1	1	1	1	17.25	1	2
0	1	0	1	1	0	1	1	0	2	0	1	2	13	1	11
1	2	0	1	1	0	1	1	1	1	1	1	1	10.5	1	7
0	1	1	0	1	0	0	0	1	2	1	0	2	13.5	1	2
1	1	1	1	1	1	0	0	2	2	1	1	2	12	1	2
0	2	0	1	0	0	0	0	1	1	0	1	2	10.75	0	2
1	1	0	1	0	0	0	1	2	0	1	1	2	15.75	0	0
0	3	0	1	0	0	0	1	2	2	0	1	2	17.75	0	0
0	2	0	1	0	0	0	0	2	2	0	1	0	15.5	0	2
1	2	1	1	0	1	1	0	1	2	1	1	1	4.25	1	2
0	1	1	1	0	0	0	0	2	0	1	1	2	15.25	1	3
1	1	1	1	0	1	1	1	1	1	1	0	1	11.5	0	0
0	3	2	1	0	1	0	1	2	2	0	0	0	19.25	0	1
1	1	0	1	0	0	1	0	2	2	1	1	2	18.5	0	2
1	1	1	1	1	1	0	0	1	1	1	0	2	16	0	2
0	1	0	1	1	0	1	0	1	1	1	1	2	9.25	0	0
0	1	0	1	0	0	1	1	2	2	0	0	0	13.75	0	1
0	1	1	1	1	0	1	0	1	1	1	1	0	11.25	1	3
0	1	0	1	0	0	0	0	2	0	1	1	1	7.75	1	7
1	1	1	1	0	1	1	0	1	2	1	1	2	9	1	3
0	1	1	1	0	0	0	1	1	1	0	1	1	18	1	3
0	1	1	1	0	0	0	0	1	1	1	1	1	17.25	1	4
1	1	0	1	0	0	1	0	2	2	1	1	2	8	1	7
0	0	0	1	0	0	1	0	1	1	1	1	2	9.25	1	5
1	1	0	1	1	1	0	0	2	2	1	1	2	19.5	0	4
0	2	1	1	0	0	0	0	1	1	0	0	2	20	0	3
0	1	1	0	1	0	1	0	1	2	0	1	2	8.25	1	4
0	2	1	1	0	0	0	1	2	2	1	0	1	11.75	0	0
1	1	0	1	0	1	0	1	1	1	0	1	2	17.75	1	0
1	1	1	1	0	0	0	1	2	2	1	0	0	14.75	1	0
0	1	0	1	0	0	0	0	1	1	1	0	1	14	1	0
1	2	1	1	0	0	0	0	1	1	1	0	1	9.75	1	0
0	3	0	1	0	0	1	1	2	2	1	1	1	9	1	5
0	1	1	1	0	0	0	0	2	2	0	1	2	11	1	1
1	1	1	1	0	0	1	1	2	2	1	0	0	16.25	0	2
0	1	0	1	0	0	1	0	1	1	0	1	1	18.5	0	2
1	1	1	1	0	1	1	1	1	1	1	1	2	16	0	0
0	1	1	1	0	0	0	1	1	1	0	1	2	15	0	0
0	1	0	1	0	0	0	0	1	2	0	1	2	10	1	1
1	1	2	1	0	1	1	0	0	2	1	1	1	14	1	2
0	2	0	1	0	0	0	0	0	0	0	1	1	19.5	0	1
0	2	0	0	1	1	0	0	1	2	1	1	1	10.75	1	2
1	3	1	1	0	1	0	0	1	1	1	1	2	14.5	1	3
0	1	0	1	0	0	1	0	1	1	0	0	2	11	0	0
0	0	0	1	0	0	1	0	1	1	1	1	1	10.75	1	3
1	1	2	1	0	1	0	1	2	2	1	0	2	11.75	1	1
1	1	1	1	0	0	0	1	1	1	1	1	2	17	0	4
1	1	1	1	0	1	0	0	2	2	1	0	2	15.25	0	0
1	1	1	1	0	1	0	1	2	2	0	0	2	12.75	1	0
0	1	0	1	0	0	0	0	1	1	0	1	2	17	0	1
1	1	0	1	0	1	0	0	2	0	0	1	2	17.25	0	2
0	2	1	1	0	0	1	0	1	1	0	1	2	11.25	0	2
1	1	0	1	0	0	0	0	1	1	0	0	2	16.25	0	1
0	1	1	1	0	0	0	1	1	2	0	0	2	13.5	0	0
1	1	0	1	0	1	0	1	2	0	1	1	2	14.5	0	2
1	2	0	1	0	1	1	0	1	1	0	0	0	13.75	1	1
0	1	0	1	0	0	0	1	1	1	0	1	2	8	1	4
1	2	0	1	0	1	0	1	2	2	1	1	1	16.75	0	2
1	1	0	1	0	0	0	0	1	2	1	1	2	15.5	0	0
0	2	0	1	0	0	0	0	2	2	1	1	2	18	0	0
0	1	1	1	0	0	0	0	2	2	1	1	0	13.25	1	3
0	1	0	1	0	0	0	0	2	0	0	1	1	10.25	1	6
0	1	0	1	0	0	1	0	2	0	0	1	0	13	1	6
1	1	1	1	0	0	1	0	0	0	0	1	2	16	0	2
1	2	1	1	0	1	0	1	2	2	1	1	2	14.75	0	3
1	2	0	1	0	0	1	0	1	1	1	1	1	16.25	1	1
1	1	1	0	0	0	1	1	1	1	1	0	2	3.75	1	2
0	1	0	1	0	0	1	0	0	2	0	1	2	12.5	0	0
1	1	0	1	0	1	1	1	1	1	1	1	2	11	0	0
1	1	1	1	0	1	0	1	2	2	1	1	2	17.25	0	0
0	1	1	1	0	0	0	0	2	2	0	1	1	15	0	0
1	1	1	1	0	1	1	1	1	2	1	1	1	13	0	0
0	1	2	1	0	0	0	1	2	2	0	0	2	11.75	0	0
0	2	1	1	1	0	1	0	2	0	1	1	2	17	0	0
1	3	1	1	0	0	1	1	2	0	1	1	2	16	0	1
1	2	0	1	0	1	1	0	2	2	1	1	2	16	0	6
0	3	0	1	0	0	0	0	1	2	0	0	2	18	0	0
1	2	0	0	1	1	0	0	1	2	0	0	2	15	1	2
1	1	1	1	0	1	0	0	1	1	1	0	2	8.75	0	2
0	1	1	1	0	0	0	0	1	2	1	1	1	15	0	2
1	1	0	1	0	1	0	0	1	1	0	1	2	10.5	0	1
0	1	0	1	0	0	1	0	1	2	0	1	1	12.5	1	4
1	2	2	1	0	0	1	1	1	1	1	1	1	7	1	0
0	1	0	1	0	0	1	0	1	1	0	1	2	13.75	1	3
1	3	0	1	0	0	0	1	1	2	0	1	2	9.75	1	2
1	1	0	1	1	0	1	0	1	2	1	1	2	13.25	0	4
0	1	0	1	1	0	1	0	1	1	0	1	2	10.25	0	2
0	0	0	0	0	0	1	1	0	0	1	1	1	12.75	1	2
0	1	1	1	1	0	0	0	0	0	0	1	0	18.75	0	6
[truncated: 8,056 more rows]
